# Supplementary material for: Proteomes of aging and omega-3 supplementation in rat soleus skeletal muscle
Source: PLoS One. 2025 May 27;20(5):e0323602. doi: 10.1371/journal.pone.0323602 (PMC12111612; doi:10.1371/journal.pone.0323602)
Supplement: S1 File — (XLSX) [file pone.0323602.s006.xlsx]

## Sheet: Proteins
Checked	Chromosome	WikiPathways	Reactome Pathways	Protein FDR Confidence: Combined	Master	Accession	Description	Abundance Ratio: (adult) / (aged)	Abundance Ratio Adj. P-Value: (adult) / (aged)	Abundances (Grouped): aged	Abundances (Grouped): adult	Abundances (Grouped) CV [%]: aged	Abundances (Grouped) CV [%]: adult	Exp. q-value: Combined	Sum PEP Score	Coverage [%]	# Peptides	# PSMs	# Unique Peptides	# AAs	MW [kDa]	calc. pI	Score Sequest HT: Sequest HT	# Peptides (by Search Engine): Sequest HT	Biological Process	Cellular Component	Molecular Function	Contaminant	Pfam IDs	Entrez Gene ID	Ensembl Gene ID	Gene Symbol	KEGG Pathways	# Protein Pathway Groups	Found in Sample: [S6] F1: 129N, Sample, aged, 6	Found in Sample: [S7] F1: 129C, Sample, aged, 7	Found in Sample: [S8] F1: 130N, Sample, aged, 8	Found in Sample: [S9] F1: 130C, Sample, aged, 9	Found in Sample: [S10] F1: 131, Sample, aged, 10	Found in Sample: [S1] F1: 126, Sample, adult, 1	Found in Sample: [S2] F1: 127N, Sample, adult, 2	Found in Sample: [S3] F1: 127C, Sample, adult, 3	Found in Sample: [S4] F1: 128N, Sample, adult, 4	Found in Sample: [S5] F1: 128C, Sample, adult, 5	# Protein Groups	TMT6plex (N-term) Count	TMT6plex (N-term) Positions	Modifications
TRUE	5			High	Master Protein	NP_001257994.1	Failed axon connections homolog [OS=Rattus norvegicus]	2.038	0.18723	65.8	134.2	24.57	35.31	0.007	2.523	2	1	5	1	409	46.8	5.49	13.12	1		membrane	protein binding	FALSE	Pf13409, Pf13410, Pf14497	366333	ENSRNOG00000010106.6	Faxc		0	High	High	High	High	High	High	High	High	High	High	1	1	TMT6plex [N-Term]
TRUE	1		Mitochondrial translation termination; Mitochondrial translation elongation	High	Master Protein	NP_001101037.1	39S ribosomal protein L21, mitochondrial [OS=Rattus norvegicus]	1.859	0.1694	70	130	26.76	26.72	0	8.784	16	4	5	4	209	23.4	9.95	6.79	4		mitochondrion;ribosome	RNA binding;structural molecule activity	FALSE	Pf00829	309140	ENSRNOG00000013845.6	Mrpl21	Ribosome	6	High	High	High	High	High	High	High	High	High	High	1	4	TMT6plex [N-Term; N-Term; N-Term; N-Term]
TRUE				High	Master Protein	NP_001013911.1	carboxylesterase-like precursor [OS=Rattus norvegicus]	1.757	0.23052	72.5	127.5	9.58	76.34	0	52.348	15	8	23	1	565	62.1	6.3	82.66	8	metabolic process		catalytic activity	FALSE	Pf00135, Pf00326, Pf00756, Pf07859	291863		LOC291863	Drug metabolism - other enzymes; Metabolic pathways	2	High	High	High	High	High	High	High	High	High	High	1	8	TMT6plex [N-Term; N-Term; N-Term; N-Term; N-Term; N-Term; N-Term; N-Term]
TRUE	14		Phosphate bond hydrolysis by NUDT proteins	High	Master Protein	NP_001006992.1	ADP-ribose pyrophosphatase, mitochondrial [OS=Rattus norvegicus]	1.588	0.167163	77.3	122.7	10.88	23.36	0	16.24	12	4	5	4	350	38.5	7.09	12.19	4	metabolic process	membrane;mitochondrion	catalytic activity	FALSE		305149	ENSRNOG00000002186.4	Nudt9	Purine metabolism	6	High	High	High	High	High	High	High	High	High	High	1	4	TMT6plex [N-Term; N-Term; N-Term; N-Term]
TRUE	18	Regulation of Actin Cytoskeleton	PI5P, PP2A and IER3 Regulate PI3K/AKT Signaling; PI-3K cascade:FGFR1; SHC-mediated cascade:FGFR1; PI-3K cascade:FGFR2; FRS-mediated FGFR2 signaling; FRS-mediated FGFR3 signaling; SHC-mediated cascade:FGFR3; FRS-mediated FGFR1 signaling; Negative regulation of FGFR3 signaling; Negative regulation of FGFR4 signaling; PI3K Cascade; FGFR4 ligand binding and activation; Negative regulation of FGFR2 si…	High	Master Protein	NP_036978.1	fibroblast growth factor 1 precursor [OS=Rattus norvegicus]	1.578	0.155065	77.6	122.4	14.18	14.59	0	11.346	25	4	5	4	155	17.4	7.02	13.4	4	cell communication;cell differentiation;cell proliferation;development;regulation of biological process;response to stimulus	cytoplasm;cytosol;extracellular;nucleus	protein binding	FALSE	Pf00167	25317	ENSRNOG00000013867.4	Fgf1	Hippo signaling pathway; PI3K-Akt signaling pathway; Melanoma; Rap1 signaling pathway; Pathways in cancer; Regulation of actin cytoskeleton; MAPK signaling pathway; Breast cancer; Ras signaling pathway	69	High	High	High	High	High	High	High	High	High	High	1	4	TMT6plex [N-Term; N-Term; N-Term; N-Term]
TRUE	5	mRNA processing; IL-2 Signaling Pathway	mRNA Splicing - Major Pathway; mRNA Splicing - Minor Pathway	High	Master Protein	XP_008762280.1	PREDICTED: nuclease-sensitive element-binding protein 1 isoform X1 [OS=Rattus norvegicus]	0.668	0.1694	119.9	80.1	11.62	15.69	0	89.553	37	10	40	5	326	36.2	9.88	172.11	10	metabolic process;regulation of biological process	cytoplasm;extracellular;nucleus	DNA binding;protein binding;RNA binding	FALSE	Pf00313	500538	ENSRNOG00000023786.6	Ybx1		7	High	High	High	High	High	High	High	High	High	High	1	10	TMT6plex [N-Term; N-Term; N-Term; N-Term; N-Term; N-Term; N-Term; N-Term; N-Term; N-Term]
TRUE	18			High	Master Protein	NP_001178627.1	Actin-binding LIM protein 3 [OS=Rattus norvegicus]	0.668	0.234161	119.9	80.1	30.77	14.62	0.002	4.299	2	2	3	1	683	77.7	8.54	8.6	2	cell organization and biogenesis;metabolic process;regulation of biological process		metal ion binding;protein binding	FALSE	Pf00412, Pf02209	307395		Ablim3	Axon guidance	1	High	High	High	High	High	High	High	High	High	High	1	2	TMT6plex [N-Term; N-Term]
TRUE	4			High	Master Protein	XP_017448586.1	PREDICTED: LOW QUALITY PROTEIN: DENN domain-containing protein 5B isoform X1 [OS=Rattus norvegicus]	0.666	0.221815	120	80	29.72	34.06	0.004	3.154	1	1	1	1	1277	144.9	6.38	2.57	1			protein binding	FALSE	Pf01477, Pf02141, Pf02759, Pf03455, Pf03456	100365679		Dennd5b; LOC100365679		0	High	High	High	High	High	High	High	High	High	High	1	1	TMT6plex [N-Term]
TRUE				High	Master Protein	EDL76013.1	rCG23030, isoform CRA_e [OS=Rattus norvegicus]	0.665	0.215005	120.1	79.9	17.36	29.46	0	34.127	41	7	17	2	170	19.4	9.96	56.57	7	metabolic process	ribosome	structural molecule activity	FALSE	Pf01092					0	High	High	High	High	High	High	High	High	High	High	1	7	TMT6plex [N-Term; N-Term; N-Term; N-Term; N-Term; N-Term; N-Term]
TRUE	1			High	Master Protein	NP_001101000.1	Arpin [OS=Rattus norvegicus]	0.663	0.206435	120.3	79.7	23.9	16.22	0.002	4.412	9	2	2	2	226	25.2	5.2	5.65	2	regulation of biological process			FALSE	Pf10574	308765	ENSRNOG00000014589.5	RGD1311021; Arpin		0	High	High	High	High	High	High	High	High	High	High	1	2	TMT6plex [N-Term; N-Term]
TRUE	7		Mitochondrial Fatty Acid Beta-Oxidation	High	Master Protein	NP_001178717.1	Malonyl-CoA-acyl carrier protein transacylase, mitochondrial [OS=Rattus norvegicus]	0.662	0.213833	120.3	79.7	40.15	30.44	0	14.42	6	2	3	2	380	41.8	8.09	13.35	2	metabolic process	mitochondrion	catalytic activity;RNA binding	FALSE	Pf00698	315173	ENSRNOG00000010539.5	Mcat	Fatty acid biosynthesis; Metabolic pathways; Fatty acid metabolism	7	High	High	High	High	High	High	High	High	High	High	1	2	TMT6plex [N-Term; N-Term]
TRUE	7		Pregnenolone biosynthesis	High	Master Protein	NP_036647.1	translocator protein [OS=Rattus norvegicus]	0.662	0.183379	120.4	79.6	16.12	16.31	0	12.98	25	3	6	3	169	18.9	9.7	17.93	3	cell organization and biogenesis;cellular component movement;metabolic process;regulation of biological process;response to stimulus;transport	membrane;mitochondrion	protein binding;receptor activity;signal transducer activity	FALSE	Pf03073	24230	ENSRNOG00000010549.4	Tspo	HTLV-I infection; Neuroactive ligand-receptor interaction	7	High	High	High	High	High	High	High	High	High	High	1	3	TMT6plex [N-Term; N-Term; N-Term]
TRUE	2	Focal Adhesion		High	Master Protein	NP_001007635.1	Protein pelota homolog [OS=Rattus norvegicus]	0.66	0.217751	120.5	79.5	26.13	28.23	0	24.123	11	3	6	3	385	43.4	5.99	33.51	3	cell division;cell organization and biogenesis;cell proliferation;metabolic process;regulation of biological process	cytoplasm;nucleus	catalytic activity;metal ion binding	FALSE	Pf03463, Pf03464, Pf03465	294754	ENSRNOG00000061128.1	Pelo	mRNA surveillance pathway	2	High	High	High	High	High	High	High	High	High	High	1	3	TMT6plex [N-Term; N-Term; N-Term]
TRUE	16			High	Master Protein	NP_062225.1	Mitochondrial import inner membrane translocase subunit tim23 [OS=Rattus norvegicus]	0.66	0.206435	120.5	79.5	31.48	23.33	0	7.972	12	2	4	2	209	21.9	8.6	10.78	2	transport	membrane;mitochondrion	protein binding;transporter activity	FALSE	Pf02466	54312		Timm23		0	High	High	High	High	High	High	High	High	High	High	1	2	TMT6plex [N-Term; N-Term]
TRUE	7	mRNA processing		High	Master Protein	Q62826.4	RecName: Full=Heterogeneous nuclear ribonucleoprotein M; Short=hnRNP M; AltName: Full=M4 protein [OS=Rattus norvegicus]	0.659	0.155065	120.6	79.4	13.83	11.22	0	21.169	9	5	6	5	690	73.7	8.75	23.79	5	metabolic process;regulation of biological process;response to stimulus	cell surface;membrane;nucleus;spliceosomal complex	protein binding;RNA binding	FALSE	Pf00076, Pf11532, Pf11608, Pf13893, Pf14259	116655		Hnrnpm	Spliceosome	2	High	High	High	High	High	High	High	High	High	High	1	5	TMT6plex [N-Term; N-Term; N-Term; N-Term; N-Term]
TRUE	X	Striated Muscle Contraction		High	Master Protein	XP_017457397.1	PREDICTED: dystrophin isoform X2 [OS=Rattus norvegicus]	0.659	0.155065	120.6	79.4	14.87	10.78	0	314.364	24	78	111	74	3695	427.4	5.85	379.98	78	cell differentiation;cell organization and biogenesis;cellular homeostasis;metabolic process;regulation of biological process;response to stimulus	cell surface;Golgi;membrane;nucleus;ribosome	metal ion binding;protein binding;structural molecule activity	FALSE	Pf00307, Pf00397, Pf00435, Pf00569, Pf02463, Pf09068, Pf09069, Pf11971	24907		Dmd		1	High	High	High	High	High	High	High	High	High	High	1	78	TMT6plex [N-Term; N-Term; N-Term; N-Term; N-Term; N-Term; N-Term; N-Term; N-Term; N-Term; N-Term; N-Term; N-Term; N-Term; N-Term; N-Term; N-Term; N-Term; N-Term; N-Term; N-Term; N-Term; N-Term; N-Term; N-Term; N-Term; N-Term; N-Term; N-Term; N-Term; N-Term; N-Term; N-Term; N-Term; N-Term; N-Term; N-Term; N-Term; N-Term; N-Term; N-Term; N-Term; N-Term; N-Term; N-Term; N-Term; N-Term; N-Term; N-Ter…
TRUE	8			High	Master Protein	XP_017450949.1	PREDICTED: neural cell adhesion molecule 1 isoform X5 [OS=Rattus norvegicus]	0.658	0.213833	120.6	79.4	31.69	8.56	0	38.907	7	8	12	8	1129	121	4.83	39.93	8	cell organization and biogenesis;cellular component movement;regulation of biological process;response to stimulus	cell surface;cytosol;membrane	protein binding	FALSE	Pf00041, Pf00047, Pf07654, Pf07679, Pf08205, Pf13895, Pf13927	24586		Ncam1		0	High	High	High	High	High	High	High	High	High	High	1	7	TMT6plex [N-Term; N-Term; N-Term; N-Term; N-Term; N-Term; N-Term]
TRUE	8			High	Master Protein	NP_001007004.1	CCR4-NOT transcription complex subunit 10 [OS=Rattus norvegicus]	0.657	0.22967	120.7	79.3	20.32	24.84	0.007	2.555	1	1	1	1	744	81.8	7.69	2.91	1	metabolic process;regulation of biological process	cytoplasm;membrane;nucleus	protein binding	FALSE	Pf10046	316034		Cnot10	RNA degradation	1	High	High	High	High	High	High	High	High	High	High	1	1	TMT6plex [N-Term]
TRUE				High	Master Protein	EDL84249.1	rCG56651, isoform CRA_a [OS=Rattus norvegicus]	0.656	0.18798	120.7	79.3	15.2	27.2	0	9.098	27	2	3	1	89	10	9.28	12.26	2	metabolic process	ribosome	structural molecule activity	FALSE	Pf01667					0	High	High	High	High	High	High	High	High	High	High	1	2	TMT6plex [N-Term; N-Term]
TRUE	5			High	Master Protein	XP_003750078.4	PREDICTED: 40S ribosomal protein S14 isoform X1 [OS=Rattus norvegicus]	0.656	0.231861	120.7	79.3	18.33	33.45	0	36.513	33	4	11	4	165	17.8	10.3	46.46	4	metabolic process	ribosome	structural molecule activity	FALSE	Pf00411	100911847		LOC100911847	Ribosome	1	High	High	High	High	High	High	High	High	High	High	1	4	TMT6plex [N-Term; N-Term; N-Term; N-Term]
TRUE	20			High	Master Protein	EDL97116.1	procollagen, type XVIII, alpha 1, isoform CRA_c [OS=Rattus norvegicus]	0.656	0.200009	120.8	79.2	12.95	21.64	0	10.706	2	4	4	4	1640	169.3	5.67	11.61	4	cell organization and biogenesis;regulation of biological process;response to stimulus	extracellular	structural molecule activity	FALSE	Pf01391, Pf02210, Pf06121, Pf06482, Pf13385	85251		Col18a1		0	High	High	High	High	High	High	High	High	High	High	1	4	TMT6plex [N-Term; N-Term; N-Term; N-Term]
TRUE	20			High	Master Protein	AAS66282.1	LRRGT00191 [OS=Rattus norvegicus]	0.655	0.206435	120.8	79.2	45.73	26.84	0.002	4.19	1	1	1	1	1687	194	9.23	3.3	1	metabolic process	membrane	protein binding	FALSE	Pf00078, Pf03348, Pf07106, Pf08333	294421		Serinc1		0	High	High	High	High	High	High	High	High	High	High	1	1	TMT6plex [N-Term]
TRUE	2			High	Master Protein	NP_071636.1	Brain acid soluble protein 1 [OS=Rattus norvegicus]	0.655	0.183379	120.9	79.1	26.83	28.12	0	26.946	30	5	6	5	220	21.8	4.51	27.97	5	cell differentiation;regulation of biological process	cytoplasm;membrane;nucleus	DNA binding;protein binding	FALSE		64160		Basp1		0	High	High	High	High	High	High	High	High	High	High	1	5	TMT6plex [N-Term; N-Term; N-Term; N-Term; N-Term]
TRUE	1			High	Master Protein	Q6AYH6.1	RecName: Full=ER membrane protein complex subunit 10; Flags: Precursor [OS=Rattus norvegicus]	0.654	0.21157	120.9	79.1	41.75	24.73	0.003	3.629	7	2	2	2	258	27	5.82	4.37	2		membrane		FALSE		292878	ENSRNOG00000019532.6	Emc10		0	High	High	High	High	High	High	High	High	High	High	1	2	TMT6plex [N-Term; N-Term]
TRUE	20			High	Master Protein	XP_001079629.2	PREDICTED: collagen alpha-1(VI) chain [OS=Rattus norvegicus]	0.653	0.234425	121	79	38	27.28	0	33.875	8	8	12	8	1034	109.7	5.43	37.75	8	cell differentiation;cell organization and biogenesis;response to stimulus	extracellular;membrane	protein binding	FALSE	Pf00092, Pf01391, Pf13519	294337		Col6a1	Focal adhesion; PI3K-Akt signaling pathway; Protein digestion and absorption; ECM-receptor interaction	4	High	High	High	High	High	High	High	High	High	High	1	8	TMT6plex [N-Term; N-Term; N-Term; N-Term; N-Term; N-Term; N-Term; N-Term]
TRUE	18			High	Master Protein	NP_001013251.1	Glycophorin-C [OS=Rattus norvegicus]	0.651	0.210607	121.1	78.9	15.22	27.24	0	17.377	27	1	4	1	95	10.4	5.06	27.87	1		cytoskeleton;membrane	protein binding;receptor activity	FALSE		364837	ENSRNOG00000029939.3	Gypc	Malaria	1	High	High	High	High	High	High	High	High	High	High	1	1	TMT6plex [N-Term]
TRUE	1			High	Master Protein	XP_017460199.1	PREDICTED: ryanodine receptor 1 isoform X2 [OS=Rattus norvegicus]	0.647	0.212882	121.4	78.6	11.63	27.66	0	708.142	32	129	244	14	5007	561.2	5.27	897.2	129	cell organization and biogenesis;cellular homeostasis;regulation of biological process;response to stimulus;transport	cytoplasm;endoplasmic reticulum;membrane	metal ion binding;nucleotide binding;protein binding;transporter activity	FALSE	Pf00520, Pf00622, Pf01365, Pf02026, Pf02815, Pf06459, Pf08454, Pf08709, Pf13833	114207		Ryr1		0	High	High	High	High	High	High	High	High	High	High	1	127	TMT6plex [N-Term; N-Term; N-Term; N-Term; N-Term; N-Term; N-Term; N-Term; N-Term; N-Term; N-Term; N-Term; N-Term; N-Term; N-Term; N-Term; N-Term; N-Term; N-Term; N-Term; N-Term; N-Term; N-Term; N-Term; N-Term; N-Term; N-Term; N-Term; N-Term; N-Term; N-Term; N-Term; N-Term; N-Term; N-Term; N-Term; N-Term; N-Term; N-Term; N-Term; N-Term; N-Term; N-Term; N-Term; N-Term; N-Term; N-Term; N-Term; N-Ter…	Met-loss [N-Term]
TRUE	2	Adipogenesis; FAS pathway and Stress induction of HSP regulation	Depolymerisation of the Nuclear Lamina; Initiation of Nuclear Envelope Reformation; Breakdown of the nuclear lamina; Clearance of Nuclear Envelope Membranes from Chromatin	High	Master Protein	NP_001002016.2	Prelamin-A/C [OS=Rattus norvegicus]	0.645	0.170655	121.6	78.4	21.51	19.93	0	97.352	34	26	42	25	665	74.3	6.98	143.61	26	cell organization and biogenesis;regulation of biological process;response to stimulus;transport	membrane;nucleus	protein binding;structural molecule activity	FALSE	Pf00038, Pf00932, Pf12128	60374	ENSRNOG00000019638.7	Lmna	Dilated cardiomyopathy; Apoptosis; Hypertrophic cardiomyopathy (HCM); Arrhythmogenic right ventricular cardiomyopathy (ARVC)	22	High	High	High	High	High	High	High	High	High	High	1	24	TMT6plex [N-Term; N-Term; N-Term; N-Term; N-Term; N-Term; N-Term; N-Term; N-Term; N-Term; N-Term; N-Term; N-Term; N-Term; N-Term; N-Term; N-Term; N-Term; N-Term; N-Term; N-Term; N-Term; N-Term; N-Term]
TRUE	1			High	Master Protein	NP_001099685.1	SPARC-related modular calcium-binding protein 2 precursor [OS=Rattus norvegicus]	0.645	0.224445	121.6	78.4	28.36	19.38	0	8.596	5	1	2	1	447	49.9	8.51	9.59	1	cell organization and biogenesis;regulation of biological process;response to stimulus		metal ion binding;protein binding	FALSE	Pf00086, Pf07648, Pf10591	292401	ENSRNOG00000014166.7	Smoc2		0	High	High	High	High	High	High	High	High	High	High	1	1	TMT6plex [N-Term]
TRUE	1			High	Master Protein	XP_008772548.1	PREDICTED: nesprin-1 isoform X6 [OS=Rattus norvegicus]	0.644	0.1694	121.6	78.4	19.44	17.99	0	21.083	1	9	10	9	8822	1011.3	5.59	23.51	9	cell differentiation;cell organization and biogenesis;regulation of biological process;response to stimulus;transport	cytoplasm;Golgi;membrane;nucleus	protein binding;RNA binding;structural molecule activity;transporter activity	FALSE	Pf00307, Pf00435, Pf01496, Pf10541	499010		Syne1		0	High	High	High	High	High	High	High	High	High	High	1	9	TMT6plex [N-Term; N-Term; N-Term; N-Term; N-Term; N-Term; N-Term; N-Term; N-Term]
TRUE	7			High	Master Protein	NP_001129270.1	Uncharacterized aarF domain-containing protein kinase 5 [OS=Rattus norvegicus]	0.644	0.204127	121.7	78.3	30.83	24.32	0.007	2.67	2	1	1	1	582	66.7	8.46	2.76	1		mitochondrion		FALSE	Pf03109	362943		Adck5		0	High	High	High	High	High	High	High	High	High	High	1	1	TMT6plex [N-Term]
TRUE	3			High	Master Protein	NP_001005541.1	Vacuolar protein sorting-associated protein 16 homolog [OS=Rattus norvegicus]	0.643	0.225616	121.8	78.2	31.75	27.08	0.003	3.314	2	2	2	2	839	94.8	7.01	4.44	2	cell organization and biogenesis;regulation of biological process;transport	cytoplasm;endosome;membrane;vacuole	protein binding	FALSE	Pf04840, Pf04841	296159	ENSRNOG00000021222.5	Vps16		0	High	High	High	High	High	High	High	High	High	High	1	2	TMT6plex [N-Term; N-Term]
TRUE	X			High	Master Protein	XP_006234311.1	PREDICTED: TSC22 domain family protein 3 isoform X1 [OS=Rattus norvegicus]	0.642	0.231861	121.8	78.2	42.92	23.94	0.002	3.952	15	2	4	1	199	22.3	4.86	11.61	2	cell organization and biogenesis;regulation of biological process;reproduction;response to stimulus;transport	cytoplasm;nucleus	protein binding	FALSE	Pf01166, Pf06005	83514		Tsc22d3		0	High	High	High	High	High	High	High	High	High	High	1	2	TMT6plex [N-Term; N-Term]
TRUE	10			High	Master Protein	XP_017459445.1	PREDICTED: obscurin isoform X2 [OS=Rattus norvegicus]	0.642	0.185877	121.8	78.2	23.88	6.51	0	420.43	19	99	144	11	8944	971	5.91	494.22	99	metabolic process;regulation of biological process	cytosol;membrane	catalytic activity;nucleotide binding;protein binding	FALSE	Pf00041, Pf00047, Pf00069, Pf00169, Pf00612, Pf00621, Pf07654, Pf07679, Pf07686, Pf07714, Pf13895, Pf13927	338458		Obscn		0	High	High	High	High	High	High	High	High	High	High	1	178	TMT6plex [N-Term; N-Term; N-Term; N-Term; N-Term; N-Term; N-Term; N-Term; N-Term; N-Term; N-Term; N-Term; N-Term; N-Term; N-Term; N-Term; N-Term; N-Term; N-Term; N-Term; N-Term; N-Term; N-Term; N-Term; N-Term; N-Term; N-Term; N-Term; N-Term; N-Term; N-Term; N-Term; N-Term; N-Term; N-Term; N-Term; N-Term; N-Term; N-Term; N-Term; N-Term; N-Term; N-Term; N-Term; N-Term; N-Term; N-Term; N-Term; N-Ter…
TRUE	3			High	Master Protein	NP_001015014.1	Surfeit locus protein 6 [OS=Rattus norvegicus]	0.64	0.1694	122	78	15.33	20.7	0.002	3.801	3	1	1	1	354	40.8	10.65	3.26	1			DNA binding;RNA binding	FALSE	Pf04935	303076	ENSRNOG00000005031.4	Surf6		0	High	High	High	High	High	High	High	High	High	High	1	1	TMT6plex [N-Term]
TRUE	3			High	Master Protein	XP_017447349.1	PREDICTED: golgin subfamily A member 1 isoform X1 [OS=Rattus norvegicus]	0.639	0.229592	122	78	36.73	24.22	0.006	2.762	2	1	1	1	798	92	5.31	0	1	transport	Golgi	catalytic activity;motor activity;protein binding	FALSE	Pf01465, Pf01576, Pf04849, Pf07888, Pf12128	311919		Golga1		0	High	High	High	High	High	High	High	High	High	High	1	1	TMT6plex [N-Term]
TRUE	11			High	Master Protein	XP_017453554.1	PREDICTED: arf-GAP with coiled-coil, ANK repeat and PH domain-containing protein 2 isoform X1 [OS=Rattus norvegicus]	0.638	0.231861	122.1	77.9	27.12	31.24	0	11.704	4	2	3	2	816	92.4	6.62	14.11	2	regulation of biological process;response to stimulus	membrane	enzyme regulator activity;metal ion binding;protein binding	FALSE	Pf00023, Pf00169, Pf01412, Pf12796, Pf13637, Pf13857	619382		Acap2		0	High	High	High	High	High	High	High	High	High	High	1	2	TMT6plex [N-Term; N-Term]
TRUE	9		Mitochondrial translation termination; Mitochondrial translation elongation	High	Master Protein	NP_001094019.1	28S ribosomal protein S9, mitochondrial [OS=Rattus norvegicus]	0.637	0.1694	122.1	77.9	14.13	20.72	0	11.232	15	5	5	5	390	45	9.11	12.29	5	metabolic process	mitochondrion;ribosome	RNA binding;structural molecule activity	FALSE	Pf00380	301371	ENSRNOG00000016201.5	Mrps9	Ribosome	6	High	High	High	High	High	High	High	High	High	High	1	5	TMT6plex [N-Term; N-Term; N-Term; N-Term; N-Term]
TRUE	8			High	Master Protein	XP_017450956.1	PREDICTED: filamin-A-interacting protein 1 isoform X1 [OS=Rattus norvegicus]	0.636	0.206435	122.3	77.7	24.2	25.02	0	11.145	2	3	6	3	1227	139.3	8.35	17.59	3	cell organization and biogenesis;metabolic process	cytoplasm;cytoskeleton;membrane		FALSE	Pf04111, Pf04156, Pf04849, Pf05109, Pf06160, Pf08317, Pf09325, Pf09727, Pf09744, Pf09787, Pf12128	246776		Filip1		0	High	High	High	High	High	High	High	High	High	High	1	3	TMT6plex [N-Term; N-Term; N-Term]
TRUE	5	mRNA processing		High	Master Protein	NP_001020442.1	splicing factor, proline- and glutamine-rich [OS=Rattus norvegicus]	0.634	0.170655	122.4	77.6	13.04	24.98	0	11.716	4	3	6	2	699	75.4	9.44	12.73	3	cell organization and biogenesis;metabolic process;regulation of biological process;response to stimulus	chromosome;nucleus	DNA binding;protein binding;RNA binding	FALSE	Pf00076, Pf08075, Pf13893, Pf14259	252855		Sfpq		1	High	High	High	High	High	High	High	High	High	High	1	3	TMT6plex [N-Term; N-Term; N-Term]
TRUE	3			High	Master Protein	XP_017456650.1	PREDICTED: crooked neck-like protein 1 isoform X2 [OS=Rattus norvegicus]	0.634	0.19228	122.4	77.6	27.16	13.08	0	5.594	2	1	1	1	724	86.7	5.73	4.17	1	cell organization and biogenesis;metabolic process	nucleus;spliceosomal complex	RNA binding	FALSE	Pf02184, Pf05843	102548514		LOC102548514		0	High	High	High	High	High	High	High	High	High	High	1	1	TMT6plex [N-Term]
TRUE	6		Neutrophil degranulation	High	Master Protein	NP_001030298.1	Protein yippee-like 5 [OS=Rattus norvegicus]	0.633	0.155065	122.4	77.6	13.67	14.49	0	6.213	12	1	2	1	121	13.8	7.31	7.01	1			metal ion binding	FALSE	Pf03226	298792	ENSRNOG00000026742.4	Ypel5		3	High	High	High	High	High	High	High	High	High	High	1	1	TMT6plex [N-Term]
TRUE	5; 16			High	Master Protein	NP_001020795.1	Non-histone chromosomal protein HMG-17 [OS=Rattus norvegicus]	0.633	0.170655	122.5	77.5	19.52	9.45	0	12.301	21	2	11	2	90	9.4	9.99	33.47	2	regulation of biological process	chromosome;cytoplasm;nucleus	DNA binding;protein binding;RNA binding	FALSE		114637; 100360316	ENSRNOG00000051615.1	Hmgn2; LOC100360316		0	High	High	High	High	High	High	High	High	High	High	1	2	TMT6plex [N-Term; N-Term]
TRUE	14	Glycolysis and Gluconeogenesis; TCA Cycle; Hexoses metabolism in proximal tubules		High	Master Protein	EDL97957.1	malate dehydrogenase 1, NAD (soluble), isoform CRA_a [OS=Rattus norvegicus]	0.632	0.213035	122.6	77.4	31.86	20.14	0	45.343	92	6	54	1	66	7.4	4.56	177.82	6	metabolic process	cytosol;mitochondrion	catalytic activity;nucleotide binding	FALSE	Pf02866	24551		Mdh1		3	High	High	High	High	High	High	High	High	High	High	1	6	TMT6plex [N-Term; N-Term; N-Term; N-Term; N-Term; N-Term]	Met-loss [N-Term]
TRUE	12	Cytoplasmic Ribosomal Proteins; TNF-alpha NF-kB Signaling Pathway		High	Master Protein	NP_446423.2	60S ribosomal protein L6 [OS=Rattus norvegicus]	0.629	0.224432	122.8	77.2	17.84	32.31	0	51.115	47	15	23	15	298	33.5	10.74	68.71	15	cell organization and biogenesis;metabolic process	membrane;nucleus;ribosome	protein binding;RNA binding;structural molecule activity	FALSE	Pf01159, Pf03868	117042	ENSRNOG00000025936.5	Rpl6	Ribosome	3	High	High	High	High	High	High	High	High	High	High	1	14	TMT6plex [N-Term; N-Term; N-Term; N-Term; N-Term; N-Term; N-Term; N-Term; N-Term; N-Term; N-Term; N-Term; N-Term; N-Term]
TRUE	10			High	Master Protein	XP_343884.5	PREDICTED: protein FAM98B isoform X1 [OS=Rattus norvegicus]	0.627	0.199432	122.9	77.1	36.63	34.63	0	12.811	8	2	3	2	430	45.3	8	14.31	2				FALSE	Pf10239	363584		RGD1560464		0	High	High	High	High	High	High	High	High	High	High	1	2	TMT6plex [N-Term; N-Term]
TRUE	4			High	Master Protein	D4AE41.1	RecName: Full=RNA binding motif protein, X-linked-like-1; AltName: Full=Heterogeneous nuclear ribonucleoprotein G-like 1 [OS=Rattus norvegicus]	0.626	0.1694	123	77	14.06	16.46	0	15.631	12	4	5	4	388	42.2	9.83	16.57	4	metabolic process	nucleus	RNA binding	FALSE	Pf00076, Pf08081, Pf13893, Pf14259	680944		Rbmxl1		0	High	High	High	High	High	High	High	High	High	High	1	4	TMT6plex [N-Term; N-Term; N-Term; N-Term]
TRUE	4			High	Master Protein	XP_006237286.1	PREDICTED: ELKS/Rab6-interacting/CAST family member 1 isoform X1 [OS=Rattus norvegicus]	0.625	0.231861	123	77	21.76	25.36	0	8.748	3	4	4	4	1120	128.2	5.91	12.28	4	metabolic process;regulation of biological process;transport	cytoplasm;cytosol;endoplasmic reticulum;membrane	protein binding	FALSE	Pf04156, Pf05529, Pf05557, Pf09457, Pf09726, Pf10174, Pf12128, Pf13166	266806	ENSRNOG00000009264.6	Erc1		0	High	High	High	High	High	High	High	High	High	High	1	4	TMT6plex [N-Term; N-Term; N-Term; N-Term]
TRUE	12	EGFR1 Signaling Pathway		High	Master Protein	XP_017453741.1	PREDICTED: huntingtin-interacting protein 1 isoform X1 [OS=Rattus norvegicus]	0.625	0.167163	123.1	76.9	14.09	14.91	0.003	3.438	1	2	2	1	1049	116.9	5.45	4.41	2	cell death;cell organization and biogenesis;cellular component movement;metabolic process;regulation of biological process;response to stimulus;transport	cytoplasm;Golgi	protein binding;structural molecule activity	FALSE	Pf00038, Pf01417, Pf01608, Pf02463, Pf05557, Pf06705, Pf07651, Pf07888, Pf07926, Pf09726, Pf09731, Pf09787, Pf12128, Pf13514, Pf13851	192154		Hip1		1	High	High	High	High	High	High	High	High	High	High	1	2	TMT6plex [N-Term; N-Term]
TRUE	8		Neutrophil degranulation	High	Master Protein	NP_001166825.1	Armadillo repeat-containing protein 8 [OS=Rattus norvegicus]	0.624	0.186315	123.2	76.8	34.7	28.26	0	11.968	5	3	3	3	673	75.4	6.73	8.67	3	transport		protein binding	FALSE	Pf01602	315949	ENSRNOG00000014521.5	Armc8		3	High	High	High	High	High	High	High	High	High	High	1	3	TMT6plex [N-Term; N-Term; N-Term]
TRUE	1	Cytoplasmic Ribosomal Proteins		High	Master Protein	XP_006228350.1	PREDICTED: 60S ribosomal protein L28 isoform X1 [OS=Rattus norvegicus]	0.624	0.237512	123.2	76.8	26.24	43.2	0	25.825	37	7	13	7	165	18.5	12.02	39	7	metabolic process;regulation of biological process	membrane;ribosome	RNA binding;structural molecule activity	FALSE	Pf01778	64638		Rpl28		1	High	High	High	High	High	High	High	High	High	High	1	7	TMT6plex [N-Term; N-Term; N-Term; N-Term; N-Term; N-Term; N-Term]
TRUE	8			High	Master Protein	XP_017450989.1	PREDICTED: 60S ribosomal protein L29 isoform X1 [OS=Rattus norvegicus]	0.623	0.234425	123.2	76.8	28.3	52.82	0	17.057	15	4	12	4	226	24.8	11.55	30.85	4	cell proliferation;metabolic process	membrane;ribosome	protein binding;RNA binding;structural molecule activity	FALSE	Pf01779	29283		Rpl29		0	High	High	High	High	High	High	High	High	High	High	1	4	TMT6plex [N-Term; N-Term; N-Term; N-Term]
TRUE	4		Receptor-type tyrosine-protein phosphatases	High	Master Protein	XP_008761604.1	PREDICTED: liprin-beta-1 isoform X1 [OS=Rattus norvegicus]	0.623	0.184822	123.2	76.8	15.29	30.56	0	11.141	3	2	3	2	1032	116	5.71	10.68	2	cell organization and biogenesis;cellular component movement;metabolic process;regulation of biological process		catalytic activity;motor activity;protein binding;structural molecule activity	FALSE	Pf00038, Pf00536, Pf01576, Pf03961, Pf03962, Pf04111, Pf05483, Pf05557, Pf05622, Pf05701, Pf05911, Pf07647, Pf09726, Pf10174, Pf12128, Pf13166, Pf13851, Pf14662	312855	ENSRNOG00000031709.5	Ppfibp1		3	High	High	High	High	High	High	High	High	High	High	1	2	TMT6plex [N-Term; N-Term]
TRUE	17	Striated Muscle Contraction; Alpha6-Beta4 Integrin Signaling Pathway		High	Master Protein	NP_112402.1	Vimentin [OS=Rattus norvegicus]	0.622	0.1694	123.3	76.7	14.22	25.95	0	270.897	74	36	159	30	466	53.7	5.12	542.75	36	cell differentiation;cell organization and biogenesis;metabolic process;regulation of biological process;response to stimulus	cytoplasm;cytoskeleton;cytosol;membrane;nucleus	protein binding;RNA binding;structural molecule activity	FALSE	Pf00038, Pf04111, Pf04156, Pf04732, Pf10186	81818		Vim	MicroRNAs in cancer; Epstein-Barr virus infection	4	High	High	High	High	High	High	High	High	High	High	1	32	TMT6plex [N-Term; N-Term; N-Term; N-Term; N-Term; N-Term; N-Term; N-Term; N-Term; N-Term; N-Term; N-Term; N-Term; N-Term; N-Term; N-Term; N-Term; N-Term; N-Term; N-Term; N-Term; N-Term; N-Term; N-Term; N-Term; N-Term; N-Term; N-Term; N-Term; N-Term; N-Term; N-Term]
TRUE	1			High	Master Protein	NP_001128330.1	Synemin [OS=Rattus norvegicus]	0.619	0.170655	123.6	76.4	18.75	16.61	0	79.006	13	16	23	16	1557	172.8	5.1	98.2	16	cell organization and biogenesis	cytoskeleton;membrane	protein binding;structural molecule activity	FALSE	Pf00038	308709	ENSRNOG00000014030.7	Synm		0	High	High	High	High	High	High	High	High	High	High	1	16	TMT6plex [N-Term; N-Term; N-Term; N-Term; N-Term; N-Term; N-Term; N-Term; N-Term; N-Term; N-Term; N-Term; N-Term; N-Term; N-Term; N-Term]
TRUE	1	Translation Factors		High	Master Protein	AAH61825.1	Eukaryotic elongation factor-2 kinase [OS=Rattus norvegicus]	0.616	0.207496	123.7	76.3	38.01	20.41	0	5.775	2	2	3	2	724	81.4	5.22	5.72	2	metabolic process;regulation of biological process;response to stimulus	cytoplasm	catalytic activity;metal ion binding;nucleotide binding;protein binding;RNA binding	FALSE	Pf02816, Pf13882	25435		Eef2k		1	High	High	High	High	High	High	High	High	High	High	1	2	TMT6plex [N-Term; N-Term]
TRUE	9			High	Master Protein	NP_001009714.1	MIT domain-containing protein 1 [OS=Rattus norvegicus]	0.615	0.208164	123.8	76.2	23.25	27.29	0.006	2.744	4	1	1	1	249	28.8	8.05	2.9	1	cell division;cell organization and biogenesis;transport	endosome;membrane	protein binding	FALSE	Pf04212	363219	ENSRNOG00000018467.7	Mitd1		0	High	High	High	High	High	High	High	High	High	High	1	1	TMT6plex [N-Term]
TRUE	17			High	Master Protein	NP_001014031.2	RHO family-interacting cell polarization regulator 2 [OS=Rattus norvegicus]	0.611	0.155065	124.1	75.9	18.65	11.64	0	87.978	9	9	29	9	1310	144.6	5.47	118.89	9	cell differentiation;cell organization and biogenesis;cellular homeostasis;regulation of biological process;response to stimulus	cytoplasm;cytoskeleton;membrane	metal ion binding;protein binding	FALSE	Pf00210	306934	ENSRNOG00000018804.6	Fam65b; Ripor2		0	High	High	High	High	High	High	High	High	High	High	1	9	TMT6plex [N-Term; N-Term; N-Term; N-Term; N-Term; N-Term; N-Term; N-Term; N-Term]
TRUE	9	Fatty Acid Beta Oxidation; Beta Oxidation Meta Pathway; Lipid Droplet Metabolism; Mitochondrial LC-Fatty Acid Beta-Oxidation; Fatty Acid Biosynthesis	Synthesis of very long-chain fatty acyl-CoAs	High	Master Protein	NP_476448.1	long-chain-fatty-acid--CoA ligase 3 [OS=Rattus norvegicus]	0.61	0.1694	124.3	75.7	28.73	12.57	0	18.982	9	5	6	5	720	80.4	8.35	21.66	5	cell organization and biogenesis;metabolic process;regulation of biological process;response to stimulus;transport	endoplasmic reticulum;Golgi;membrane;mitochondrion	catalytic activity;nucleotide binding;protein binding	FALSE	Pf00501	114024	ENSRNOG00000014718.2	Acsl3	Adipocytokine signaling pathway; Fatty acid biosynthesis; PPAR signaling pathway; Fatty acid metabolism; Peroxisome; Metabolic pathways; Fatty acid degradation	17	High	High	High	High	High	High	High	High	High	High	1	5	TMT6plex [N-Term; N-Term; N-Term; N-Term; N-Term]
TRUE	3			High	Master Protein	XP_002726116.1	PREDICTED: 60S ribosomal protein L8 [OS=Rattus norvegicus]	0.608	0.226095	124.4	75.6	26.21	33.77	0	24.79	28	9	16	9	257	28	10.95	41.95	9	metabolic process	membrane;ribosome	structural molecule activity	FALSE	Pf00181, Pf03947	100360117		LOC100360117		0	High	High	High	High	High	High	High	High	High	High	1	9	TMT6plex [N-Term; N-Term; N-Term; N-Term; N-Term; N-Term; N-Term; N-Term; N-Term]
TRUE	7	Alpha6-Beta4 Integrin Signaling Pathway; EGFR1 Signaling Pathway		High	Master Protein	XP_017450571.1	PREDICTED: plectin isoform X1 [OS=Rattus norvegicus]	0.607	0.183379	124.4	75.6	28.78	5.39	0	839.404	44	194	340	189	4704	535.5	5.94	1103.22	194	cell differentiation;cell organization and biogenesis;response to stimulus	cytoplasm;cytoskeleton;cytosol;membrane	protein binding;RNA binding;structural molecule activity	FALSE	Pf00307, Pf00681, Pf03501, Pf07812, Pf11971	64204		Plec		2	High	High	High	High	High	High	High	High	High	High	1	196	TMT6plex [N-Term; N-Term; N-Term; N-Term; N-Term; N-Term; N-Term; N-Term; N-Term; N-Term; N-Term; N-Term; N-Term; N-Term; N-Term; N-Term; N-Term; N-Term; N-Term; N-Term; N-Term; N-Term; N-Term; N-Term; N-Term; N-Term; N-Term; N-Term; N-Term; N-Term; N-Term; N-Term; N-Term; N-Term; N-Term; N-Term; N-Term; N-Term; N-Term; N-Term; N-Term; N-Term; N-Term; N-Term; N-Term; N-Term; N-Term; N-Term; N-Ter…
TRUE	3	Statin Pathway	HDL remodeling	High	Master Protein	NP_001162015.1	phospholipid transfer protein precursor [OS=Rattus norvegicus]	0.607	0.23052	124.5	75.5	10.5	39.94	0	5.289	2	1	3	1	496	54.4	6.62	11.85	1	cell organization and biogenesis;cellular component movement;metabolic process;regulation of biological process;transport		transporter activity	FALSE	Pf01273, Pf02886	296371	ENSRNOG00000016488.6	Pltp	PPAR signaling pathway	6	High	High	High	High	High	High	High	High	High	High	1	1	TMT6plex [N-Term]
TRUE	4	Apoptosis; Apoptosis Modulation by HSP70; p53 pathway		High	Master Protein	AAF61422.1	apoptotic death agonist BID [OS=Rattus norvegicus]	0.606	0.1694	124.5	75.5	15.04	20.85	0	8.046	9	1	1	1	196	22.3	4.97	8.15	1	cell death;cell organization and biogenesis;metabolic process;regulation of biological process;response to stimulus;transport	cytoplasm;cytosol;membrane;mitochondrion	protein binding	FALSE	Pf06393	64625		Bid		3	High	High	High	High	High	High	High	High	High	High	1	1	TMT6plex [N-Term]
TRUE	1		Neutrophil degranulation	High	Master Protein	XP_017445175.1	PREDICTED: major vault protein isoform X1 [OS=Rattus norvegicus]	0.605	0.170655	124.6	75.4	20	12.67	0	52.134	14	11	15	11	871	96.8	5.63	49.39	11	cell proliferation;metabolic process;regulation of biological process;response to stimulus	cytoplasm;cytoskeleton;cytosol;membrane;nucleus	protein binding	FALSE	Pf01145, Pf01505, Pf11978	64681	ENSRNOG00000020182.5	Mvp		3	High	High	High	High	High	High	High	High	High	High	1	11	TMT6plex [N-Term; N-Term; N-Term; N-Term; N-Term; N-Term; N-Term; N-Term; N-Term; N-Term; N-Term]
TRUE	14			High	Master Protein	NP_001008320.2	Macrophage erythroblast attacher [OS=Rattus norvegicus]	0.603	0.19	124.8	75.2	20.37	11.37	0.006	2.765	2	1	2	1	396	45.3	8.69	5.19	1	cell division;cell organization and biogenesis;metabolic process;regulation of biological process	cytoplasm;cytoskeleton;membrane;nucleus	catalytic activity;protein binding	FALSE	Pf10607	298982	ENSRNOG00000005397.5	Maea		0	High	High	High	High	High	High	High	High	High	High	1	1	TMT6plex [N-Term]
TRUE	1			High	Master Protein	NP_037202.1	Utrophin [OS=Rattus norvegicus]	0.603	0.170655	124.8	75.2	17.22	26.86	0	46.638	5	14	16	10	3419	390.8	5.3	54.14	14	cell organization and biogenesis;regulation of biological process;response to stimulus	cytoplasm;cytoskeleton;membrane	metal ion binding;protein binding	FALSE	Pf00307, Pf00397, Pf00435, Pf00569, Pf09068, Pf09069, Pf11971	25600		Utrn		0	High	High	High	High	High	High	High	High	High	High	1	14	TMT6plex [N-Term; N-Term; N-Term; N-Term; N-Term; N-Term; N-Term; N-Term; N-Term; N-Term; N-Term; N-Term; N-Term; N-Term]
TRUE	17			High	Master Protein	XP_001071565.2	PREDICTED: histone H1.2 [OS=Rattus norvegicus]	0.594	0.228648	125.5	74.5	47.69	41.75	0	74.418	42	16	47	4	212	21.3	11	140.25	16	cell organization and biogenesis;metabolic process;regulation of biological process	chromosome;nucleus	DNA binding;RNA binding	FALSE	Pf00538	684681	ENSRNOG00000054978.1	LOC684681; Hist1h1c		0	High	High	High	High	High	High	High	High	High	High	1	15	TMT6plex [N-Term; N-Term; N-Term; N-Term; N-Term; N-Term; N-Term; N-Term; N-Term; N-Term; N-Term; N-Term; N-Term; N-Term; N-Term]
TRUE	10	Cytoplasmic Ribosomal Proteins		High	Master Protein	NP_114026.3	40S ribosomal protein S2 [OS=Rattus norvegicus]	0.593	0.174041	125.6	74.4	17.91	30.91	0	70.669	46	14	29	12	293	31.2	10.24	98.8	14	cell organization and biogenesis;metabolic process;response to stimulus	membrane;nucleus;ribosome	protein binding;RNA binding;structural molecule activity	FALSE	Pf00333, Pf03719	83789	ENSRNOG00000014179.7	Rps2	Ribosome	2	High	High	High	High	High	High	High	High	High	High	1	12	TMT6plex [N-Term; N-Term; N-Term; N-Term; N-Term; N-Term; N-Term; N-Term; N-Term; N-Term; N-Term; N-Term]
TRUE	3		Post-translational protein phosphorylation; Neutrophil degranulation; Regulation of Insulin-like Growth Factor (IGF) transport and uptake by Insulin-like Growth Factor Binding Proteins (IGFBPs)	High	Master Protein	NP_036969.1	cystatin-C precursor [OS=Rattus norvegicus]	0.587	0.19019	126	74	28.11	17.36	0	35.776	31	4	16	4	140	15.4	9.22	40.53	4	cell death;cell organization and biogenesis;defense response;regulation of biological process;response to stimulus	cytoplasm;endoplasmic reticulum;endosome;extracellular;membrane;vacuole	enzyme regulator activity;protein binding	FALSE	Pf00031	25307	ENSRNOG00000005195.6	Cst3	Salivary secretion	8	High	High	High	High	High	High	High	High	High	High	1	4	TMT6plex [N-Term; N-Term; N-Term; N-Term]
TRUE				High	Master Protein	EDL85057.1	rCG21938, partial [OS=Rattus norvegicus]	0.586	0.218522	126.1	73.9	25.15	27.7	0	5.926	16	2	3	1	94	10.4	8	9	2				FALSE	Pf00047, Pf07679, Pf07686					0	High	High	High	High	High	High	High	High	High	High	1	2	TMT6plex [N-Term; N-Term]
TRUE	16	Selenium metabolism Selenoproteins; Selenium Micronutrient Network; Folic Acid Network		High	Master Protein	AAP73816.1	heat shock protein [OS=Rattus norvegicus]	0.583	0.155065	126.3	73.7	20.88	17.75	0.007	2.626	10	1	1	1	91	10.3	10.55	2.36	1	cell differentiation;cellular homeostasis;metabolic process;regulation of biological process;response to stimulus;transport	endoplasmic reticulum;Golgi;membrane	protein binding	FALSE	Pf10961	290549		Selk; Selenok		3	High	High	High	High	High	High	High	High	High	High	1	1	TMT6plex [N-Term]
TRUE	3	mRNA processing	mRNA Splicing - Major Pathway; mRNA Splicing - Minor Pathway	High	Master Protein	NP_001073234.1	Pre-mRNA-processing factor 6 [OS=Rattus norvegicus]	0.582	0.213035	126.4	73.6	17.12	31.88	0.002	4.319	1	1	1	1	941	106.7	8.09	3.3	1	cell organization and biogenesis;metabolic process;regulation of biological process	membrane;nucleus;spliceosomal complex	protein binding;RNA binding	FALSE	Pf06424, Pf13414, Pf14559	366276	ENSRNOG00000051498.1	Prpf6	Spliceosome	7	High	High	High	High	High	High	High	High	High	High	1	1	TMT6plex [N-Term]
TRUE	7			High	Master Protein	NP_036710.1	Histone H1.0 [OS=Rattus norvegicus]	0.575	0.1694	127	73	20.55	28.16	0	22.945	31	9	20	9	194	20.9	10.9	41.32	9	cell organization and biogenesis	chromosome;cytoskeleton;Golgi;nucleus	DNA binding;RNA binding	FALSE	Pf00538	24437		H1f0		0	High	High	High	High	High	High	High	High	High	High	1	9	TMT6plex [N-Term; N-Term; N-Term; N-Term; N-Term; N-Term; N-Term; N-Term; N-Term]
TRUE	2		mRNA Splicing - Major Pathway	High	Master Protein	NP_001099928.1	Pre-mRNA-splicing factor spf27 [OS=Rattus norvegicus]	0.568	0.23052	127.6	72.4	29.67	24.13	0	7.552	5	1	2	1	225	26.1	5.66	8.28	1	metabolic process	spliceosomal complex		FALSE	Pf05700	295334	ENSRNOG00000018783.6	Bcas2	Spliceosome	5	High	High	High	High	High	High	High	High	High	High	1	1	TMT6plex [N-Term]
TRUE	3			High	Master Protein	Q9EQR2.1	RecName: Full=Alkyldihydroxyacetonephosphate synthase, peroxisomal; Short=Alkyl-DHAP synthase; AltName: Full=Alkylglycerone-phosphate synthase; Flags: Precursor [OS=Rattus norvegicus]	0.567	0.207496	127.6	72.4	22.63	23.8	0	11.974	8	4	4	4	644	71.5	7.36	13.95	4	metabolic process	membrane;mitochondrion	catalytic activity;nucleotide binding	FALSE	Pf01565, Pf02913	84114		Agps	Metabolic pathways; Peroxisome; Ether lipid metabolism	3	High	High	High	High	High	High	High	High	High	High	1	4	TMT6plex [N-Term; N-Term; N-Term; N-Term]
TRUE	12		RHO GTPases Activate WASPs and WAVEs; EPHB-mediated forward signaling; Regulation of actin dynamics for phagocytic cup formation	High	Master Protein	NP_062162.1	Actin-related protein 2/3 complex subunit 1B [OS=Rattus norvegicus]	0.566	0.23052	127.7	72.3	45.86	30.66	0	6.639	5	1	1	1	372	41	8.35	6.4	1	cell organization and biogenesis;regulation of biological process;response to stimulus	cytoplasm;cytoskeleton	protein binding;structural molecule activity	FALSE	Pf00400	54227	ENSRNOG00000000991.6	Arpc1b	Regulation of actin cytoskeleton; Endocytosis; Salmonella infection; Bacterial invasion of epithelial cells; Fc gamma R-mediated phagocytosis	17	High	High	High	High	High	High	High	High	High	High	1	1	TMT6plex [N-Term]
TRUE	20			High	Master Protein	XP_006256436.1	PREDICTED: myopalladin isoform X1 [OS=Rattus norvegicus]	0.566	0.1694	127.7	72.3	22.18	15.37	0.002	3.688	1	1	1	1	1306	143.7	6.43	4.01	1	cell organization and biogenesis;regulation of biological process	nucleus	protein binding	FALSE	Pf00047, Pf07679, Pf13895, Pf13927	309760	ENSRNOG00000000383.7	Mypn		0	High	High	High	High	High	High	High	High	High	High	1	1	TMT6plex [N-Term]
TRUE	2	Focal Adhesion	Signaling by PDGF	High	Master Protein	NP_001292387.1	thrombospondin-3 precursor [OS=Rattus norvegicus]	0.564	0.223251	127.9	72.1	35.58	45.63	0	14.047	2	2	5	1	955	104.1	4.65	18.65	2		extracellular	metal ion binding	FALSE	Pf02412, Pf05735, Pf11598	681309	ENSRNOG00000059903.1	LOC681309; Thbs3	Malaria; Phagosome; Focal adhesion; ECM-receptor interaction; PI3K-Akt signaling pathway	9	High	High	High	High	High	High	High	High	High	High	1	2	TMT6plex [N-Term; N-Term]
TRUE	2			High	Master Protein	NP_001012218.1	Tripartite motif-containing protein 55 [OS=Rattus norvegicus]	0.56	0.1694	128.2	71.8	16.12	25.52	0	7.134	7	3	3	2	545	59.9	4.65	7.59	3	cell organization and biogenesis	cytoplasm;cytoskeleton;nucleus	metal ion binding;protein binding	FALSE	Pf00097, Pf00643, Pf06160, Pf13445, Pf13639, Pf13920, Pf13923, Pf14634, Pf14835, Pf15227	365751	ENSRNOG00000012723.5	Trim55		0	High	High	High	High	High	High	High	High	High	High	1	3	TMT6plex [N-Term; N-Term; N-Term]
TRUE	10			High	Master Protein	NP_001009536.1	E3 ubiquitin/ISG15 ligase TRIM25 [OS=Rattus norvegicus]	0.556	0.229292	128.5	71.5	25.26	39.34	0	6.046	3	2	2	2	643	71.9	8.28	7.74	2	defense response;metabolic process;regulation of biological process;response to stimulus	cytoplasm;cytosol	catalytic activity;metal ion binding;protein binding;RNA binding	FALSE	Pf00097, Pf00622, Pf13445, Pf13639, Pf13765, Pf13920, Pf13923, Pf14634, Pf15227	494338		Trim25	NF-kappa B signaling pathway; RIG-I-like receptor signaling pathway; Influenza A	3	High	High	High	High	High	High	High	High	High	High	1	2	TMT6plex [N-Term; N-Term]
TRUE	13	mRNA processing		High	Master Protein	XP_006250057.1	PREDICTED: ATP-dependent RNA helicase A isoform X1 [OS=Rattus norvegicus]	0.553	0.155065	128.8	71.2	13.5	16.13	0	12.265	2	2	3	2	1392	150.1	6.89	11.6	2	cell death;cell differentiation;cell organization and biogenesis;metabolic process;regulation of biological process;response to stimulus	cytoplasm;cytoskeleton;membrane;nucleus;ribosome	catalytic activity;DNA binding;nucleotide binding;protein binding;RNA binding	FALSE	Pf00035, Pf00270, Pf00271, Pf04408, Pf07717	304859		Dhx9		1	High	High	High	High	High	High	High	High	High	High	1	2	TMT6plex [N-Term; N-Term]
TRUE	2			High	Master Protein	EDL85500.1	upstream of NRAS, isoform CRA_b [OS=Rattus norvegicus]	0.552	0.155065	128.9	71.1	10.44	16.68	0	32.922	18	15	18	15	799	88.9	6.44	48.4	15	metabolic process;regulation of biological process	cytosol;Golgi;membrane	DNA binding;RNA binding	FALSE	Pf00313, Pf12901	117180		Csde1		0	High	High	High	High	High	High	High	High	High	High	1	15	TMT6plex [N-Term; N-Term; N-Term; N-Term; N-Term; N-Term; N-Term; N-Term; N-Term; N-Term; N-Term; N-Term; N-Term; N-Term; N-Term]
TRUE	10			High	Master Protein	NP_036941.1	2',3'-cyclic-nucleotide 3'-phosphodiesterase [OS=Rattus norvegicus]	0.552	0.186315	128.9	71.1	16.98	23.08	0	53.106	26	12	19	11	420	47.2	8.9	65.8	12	cell differentiation;cell organization and biogenesis;metabolic process;response to stimulus	cytoplasm;membrane	catalytic activity;nucleotide binding;RNA binding	FALSE	Pf01591, Pf05881, Pf06414, Pf08302, Pf13207, Pf13238, Pf13401, Pf13671	25275	ENSRNOG00000017496.4	Cnp		0	High	High	High	High	High	High	High	High	High	High	1	12	TMT6plex [N-Term; N-Term; N-Term; N-Term; N-Term; N-Term; N-Term; N-Term; N-Term; N-Term; N-Term; N-Term]
TRUE	3		Neddylation	High	Master Protein	NP_476539.1	Kelch-like protein 41 [OS=Rattus norvegicus]	0.551	0.195464	129	71	26.37	20.57	0	211.235	48	27	76	27	606	68.2	5.17	279.6	27	cell differentiation;cell organization and biogenesis;metabolic process;regulation of biological process	cytoplasm;cytoskeleton;cytosol;endoplasmic reticulum;membrane;nucleus	catalytic activity;protein binding	FALSE	Pf00651, Pf01344, Pf07646, Pf07707, Pf13415, Pf13418, Pf13964	117537	ENSRNOG00000007461.3	Kbtbd10; Klhl41		3	High	High	High	High	High	High	High	High	High	High	1	23	TMT6plex [N-Term; N-Term; N-Term; N-Term; N-Term; N-Term; N-Term; N-Term; N-Term; N-Term; N-Term; N-Term; N-Term; N-Term; N-Term; N-Term; N-Term; N-Term; N-Term; N-Term; N-Term; N-Term; N-Term]
TRUE				High	Master Protein	EDL76099.1	rCG64115 [OS=Rattus norvegicus]	0.539	0.213399	129.9	70.1	20.85	39.83	0	6.245	16	1	1	1	94	10.7	9.77	4.39	1	metabolic process	ribosome	structural molecule activity	FALSE	Pf01283					0	High	High	High	High	High	High	High	High	High	High	1	1	TMT6plex [N-Term]
TRUE	1	Regulation of Actin Cytoskeleton; G13 Signaling Pathway; G Protein Signaling Pathways		High	Master Protein	Q9Z1I6.1	RecName: Full=Rho guanine nucleotide exchange factor 1; AltName: Full=Lbc's second cousin [OS=Rattus norvegicus]	0.538	0.185659	130	70	23.79	22.14	0	11.538	4	3	3	3	919	102.5	5.45	10.99	3	regulation of biological process	cytoplasm;cytosol;membrane	enzyme regulator activity;RNA binding	FALSE	Pf00621, Pf09128	60323		Arhgef1		3	High	High	High	High	High	High	High	High	High	High	1	3	TMT6plex [N-Term; N-Term; N-Term]
TRUE	1			High	Master Protein	EDM18236.1	nuclear mitotic apparatus protein 1, isoform CRA_b [OS=Rattus norvegicus]	0.535	0.1694	130.3	69.7	16.96	21.75	0	9.868	2	4	6	4	2104	236.3	5.77	11.66	4	cell differentiation;cell organization and biogenesis;regulation of biological process	cytosol;membrane;nucleus	protein binding	FALSE		308870		Numa1		0	High	High	High	High	High	High	High	High	High	High	1	4	TMT6plex [N-Term; N-Term; N-Term; N-Term]
TRUE	4	Focal Adhesion; TNF-alpha NF-kB Signaling Pathway; EGFR1 Signaling Pathway; Integrin-mediated cell adhesion		High	Master Protein	AAL33580.1	caveolin-1 beta [OS=Rattus norvegicus]	0.529	0.1694	130.8	69.2	25.53	26.87	0	44.69	44	7	22	1	147	17.1	5.12	70.22	7	cell communication;cell differentiation;cell organization and biogenesis;cellular homeostasis;metabolic process;regulation of biological process;response to stimulus;transport	cell surface;cytoplasm;cytosol;endoplasmic reticulum;endosome;Golgi;membrane;mitochondrion	enzyme regulator activity;protein binding;structural molecule activity	FALSE	Pf01146	25404		Cav1		4	High	High	High	High	High	High	High	High	High	High	1	6	TMT6plex [N-Term; N-Term; N-Term; N-Term; N-Term; N-Term]	Met-loss [N-Term]
TRUE	10			High	Master Protein	XP_006246935.1	PREDICTED: LOW QUALITY PROTEIN: 60S ribosomal protein L10a-like isoform X1 [OS=Rattus norvegicus]	0.529	0.229111	130.8	69.2	19.64	34.94	0	28.425	16	5	14	4	270	30.7	10.13	47.11	5				FALSE	Pf00687	100910579		LOC100910579		0	High	High	High	High	High	High	High	High	High	High	1	4	TMT6plex [N-Term; N-Term; N-Term; N-Term]
TRUE	1			High	Master Protein	XP_017444419.1	PREDICTED: tight junction protein ZO-1 isoform X1 [OS=Rattus norvegicus]	0.528	0.1694	130.9	69.1	19.86	22.64	0	38.321	5	6	7	6	1987	222.9	6.65	33.14	6	cellular homeostasis;regulation of biological process;response to stimulus	cytoplasm;cytosol;membrane;nucleus	protein binding	FALSE	Pf00595, Pf00619, Pf00625, Pf00791, Pf07653, Pf13180	292994		Tjp1		0	High	High	High	High	High	High	High	High	High	High	1	6	TMT6plex [N-Term; N-Term; N-Term; N-Term; N-Term; N-Term]
TRUE	6			High	Master Protein	AAA91896.1	gamma-2a immunoglobulin heavy chain [OS=Rattus norvegicus]	0.522	0.1694	131.4	68.6	28.76	17.23	0	171.228	41	14	96	1	467	51.6	7.93	384.51	14				FALSE	Pf07654	367586		IgG-2a		0	High	High	High	High	High	High	High	High	High	High	1	13	TMT6plex [N-Term; N-Term; N-Term; N-Term; N-Term; N-Term; N-Term; N-Term; N-Term; N-Term; N-Term; N-Term; N-Term]
TRUE	10	Focal Adhesion; Osteoblast; Inflammatory Response Pathway; Cardiovascular Signaling		High	Master Protein	CAB01633.1	Collagen alpha1, partial [OS=Rattus norvegicus]	0.515	0.231861	132	68	30.85	32.76	0	16.468	4	6	8	6	1453	137.8	6	18.41	6	cell communication;cell differentiation;cell organization and biogenesis;metabolic process;regulation of biological process;response to stimulus;transport	cytoplasm;endoplasmic reticulum;extracellular;Golgi	metal ion binding;protein binding;structural molecule activity	FALSE	Pf00093, Pf01391, Pf01410	29393		Col1a1		4	High	High	High	High	High	High	High	High	High	High	1	6	TMT6plex [N-Term; N-Term; N-Term; N-Term; N-Term; N-Term]
TRUE	17			High	Master Protein	XP_017456109.1	PREDICTED: supervillin isoform X6 [OS=Rattus norvegicus]	0.507	0.229292	132.7	67.3	48.94	32.18	0	8.077	1	2	3	2	2225	248.3	6.99	9.88	2	cell organization and biogenesis	cytoplasm;cytoskeleton;cytosol;membrane;nucleus	protein binding	FALSE	Pf00626, Pf02209	361256		Svil		0	High	High	High	High	High	High	High	High	High	High	1	2	TMT6plex [N-Term; N-Term]
TRUE	7		Molecules associated with elastic fibres	High	Master Protein	NP_001121019.1	Fibulin-1 precursor [OS=Rattus norvegicus]	0.497	0.23052	133.6	66.4	43.14	26.69	0	19.098	7	4	7	4	705	78	5.16	31.49	4	cell organization and biogenesis;metabolic process;regulation of biological process;response to stimulus	extracellular	enzyme regulator activity;metal ion binding;protein binding;structural molecule activity	FALSE	Pf01821, Pf07645, Pf12662, Pf14670	315191	ENSRNOG00000014137.7	Fbln1		3	High	High	High	High	High	High	High	High	High	High	1	4	TMT6plex [N-Term; N-Term; N-Term; N-Term]
TRUE	1	Cytoplasmic Ribosomal Proteins		High	Master Protein	XP_006229223.1	PREDICTED: 60S ribosomal protein L18 isoform X1 [OS=Rattus norvegicus]	0.496	0.192611	133.7	66.3	14.13	35.78	0	15.401	19	3	9	3	193	22.2	11.8	27.06	3	metabolic process	cytosol;endoplasmic reticulum;membrane;nucleus	RNA binding;structural molecule activity	FALSE	Pf00828	81766		Rpl18		1	High	High	High	High	High	High	High	High	High	High	1	3	TMT6plex [N-Term; N-Term; N-Term]
TRUE	18			High	Master Protein	NP_001166943.1	UPF0729 protein C18orf32 homolog [OS=Rattus norvegicus]	0.494	0.1694	133.9	66.1	30.48	26.49	0.007	2.523	11	1	1	1	72	8.2	9.17	2.63	1	regulation of biological process;response to stimulus		signal transducer activity	FALSE	Pf14975	498886	ENSRNOG00000018676.5	RGD1562987		0	High	High	High	High	High	High	High	High	High	High	1	1	TMT6plex [N-Term]
TRUE	1			High	Master Protein	XP_017444890.1	PREDICTED: ataxin-2-like protein isoform X1 [OS=Rattus norvegicus]	0.494	0.231861	133.9	66.1	31.51	50.19	0	6.19	2	3	3	3	1133	119.2	8.44	7.48	3	cell organization and biogenesis;regulation of biological process	cytosol;membrane	protein binding;RNA binding	FALSE	Pf06741, Pf07145, Pf09770, Pf14438	361649		Atxn2l		0	High	High	High	High	High	High	High	High	High	High	1	3	TMT6plex [N-Term; N-Term; N-Term]
TRUE	10			High	Master Protein	XP_006247908.1	PREDICTED: matrix-remodeling-associated protein 7 isoform X4 [OS=Rattus norvegicus]	0.493	0.236207	133.9	66.1	49.71	16.61	0	11.906	23	3	6	3	139	15.2	4.2	19.33	3				FALSE		690599		Mxra7		0	High	High	High	High	High	High	High	High	High	High	1	3	TMT6plex [N-Term; N-Term; N-Term]
TRUE	10	mRNA processing	Cleavage of Growing Transcript in the Termination Region ; Transport of Mature mRNA derived from an Intron-Containing Transcript; mRNA Splicing - Major Pathway; mRNA Splicing - Minor Pathway; mRNA 3'-end processing	High	Master Protein	NP_001103022.1	Serine/arginine-rich splicing factor 1 [OS=Rattus norvegicus]	0.482	0.235398	135	65	35.25	55.3	0.002	4.277	7	2	3	2	248	27.7	10.36	8.66	2	cell differentiation;cell organization and biogenesis;metabolic process;regulation of biological process	cytoplasm;nucleus;spliceosomal complex	protein binding;RNA binding	FALSE	Pf00076, Pf13893, Pf14259	689890	ENSRNOG00000050323.1	Srsf1	Spliceosome; Herpes simplex infection	15	High	High	High	High	High	High	High	High	High	High	1	2	TMT6plex [N-Term; N-Term]
TRUE	10		ISG15 antiviral mechanism; mRNA 3'-end processing; Cleavage of Growing Transcript in the Termination Region ; Transport of Mature mRNA derived from an Intron-Containing Transcript; mRNA Splicing - Major Pathway; Nonsense Mediated Decay (NMD) enhanced by the Exon Junction Complex (EJC); Deadenylation of mRNA	High	Master Protein	NP_001093628.1	Eukaryotic initiation factor 4A-III [OS=Rattus norvegicus]	0.468	0.231861	136.3	63.7	64.62	43.69	0	17.526	10	5	10	2	411	46.8	6.73	36.49	5	metabolic process;regulation of biological process;response to stimulus;transport	cytoplasm;membrane;nucleus;spliceosomal complex	catalytic activity;nucleotide binding;RNA binding	FALSE	Pf00270, Pf00271	688288	ENSRNOG00000045791.2	Eif4a3	Spliceosome; mRNA surveillance pathway; RNA transport	23	High	High	High	High	High	High	High	High	High	High	1	5	TMT6plex [N-Term; N-Term; N-Term; N-Term; N-Term]
TRUE	9	Striated Muscle Contraction	Striated Muscle Contraction	High	Master Protein	AAH61872.1	desmin [OS=Rattus norvegicus]	0.448	0.1694	138.1	61.9	27.74	26.04	0	160.946	59	30	98	25	469	53.4	5.27	297.18	30	cell organization and biogenesis	cytoplasm;cytoskeleton;membrane;nucleus	protein binding;structural molecule activity	FALSE	Pf00038, Pf03962, Pf04732	64362	ENSRNOG00000019810.4	Des		3	High	High	High	High	High	High	High	High	High	High	1	29	TMT6plex [N-Term; N-Term; N-Term; N-Term; N-Term; N-Term; N-Term; N-Term; N-Term; N-Term; N-Term; N-Term; N-Term; N-Term; N-Term; N-Term; N-Term; N-Term; N-Term; N-Term; N-Term; N-Term; N-Term; N-Term; N-Term; N-Term; N-Term; N-Term; N-Term]
TRUE	8			High	Master Protein	XP_006243855.1	PREDICTED: ubiquitin carboxyl-terminal hydrolase 19 isoform X1 [OS=Rattus norvegicus]	0.433	0.226555	139.6	60.4	55.17	48.12	0	15.202	5	5	5	5	1359	150.3	6.6	15.53	5	metabolic process;regulation of biological process;response to stimulus	cytosol;membrane;nucleus	catalytic activity;metal ion binding;protein binding	FALSE	Pf00443, Pf01753, Pf04969, Pf13423, Pf14533	361190		Usp19		0	High	High	High	High	High	High	High	High	High	High	1	5	TMT6plex [N-Term; N-Term; N-Term; N-Term; N-Term]
TRUE	15			High	Master Protein	XP_017455238.1	PREDICTED: LIM domain only protein 7 isoform X1 [OS=Rattus norvegicus]	0.423	0.167163	140.5	59.5	30.57	15.99	0	18.42	3	5	6	5	1843	208.2	6.74	19.96	5	regulation of biological process	membrane	catalytic activity;metal ion binding;protein binding	FALSE	Pf00307, Pf00412, Pf00595, Pf13180	361084		Lmo7		0	High	High	High	High	High	High	High	High	High	High	1	5	TMT6plex [N-Term; N-Term; N-Term; N-Term; N-Term]
TRUE	12			High	Master Protein	NP_001102969.1	Williams-Beuren syndrome chromosomal region 27 protein [OS=Rattus norvegicus]	0.415	0.23052	141.4	58.6	17.43	51.02	0.003	3.58	4	1	1	1	253	27.4	5.2	3.08	1	metabolic process		catalytic activity	FALSE	Pf01209, Pf07021, Pf07942, Pf08003, Pf08241, Pf08242, Pf12847, Pf13489, Pf13649, Pf13659, Pf13847	688407	ENSRNOG00000046700.1	Wbscr27; Mettl27		0	High	High	High	High	High	High	High	High	High	High	1	1	TMT6plex [N-Term]
TRUE	13		Keratan sulfate degradation; Keratan sulfate biosynthesis	High	Master Protein	EDM09747.1	Fibromodulin [OS=Rattus norvegicus]	0.412	0.218371	141.6	58.4	34.06	26.17	0	75.204	26	9	37	9	376	43.1	5.9	179.35	9	cell organization and biogenesis;response to stimulus	extracellular	protein binding	FALSE	Pf12799, Pf13855, Pf14580	64507	ENSRNOG00000003183.6	Fmod		6	High	High	High	High	High	High	High	High	High	High	1	8	TMT6plex [N-Term; N-Term; N-Term; N-Term; N-Term; N-Term; N-Term; N-Term]
TRUE	7	EGFR1 Signaling Pathway		High	Master Protein	XP_003754359.1	PREDICTED: epiplakin [OS=Rattus norvegicus]	0.357	0.155065	147.4	52.6	28.02	23.68	0	24.46	3	5	8	1	3458	381	5.87	24.79	5	cell organization and biogenesis;regulation of biological process;response to stimulus	cytoplasm;cytoskeleton;membrane	protein binding;RNA binding	FALSE	Pf00681	680860		Eppk1; Eppk1-ps1		1	High	High	High	High	High	High	High	High	High	High	1	8	TMT6plex [N-Term; N-Term; N-Term; N-Term; N-Term; N-Term; N-Term; N-Term]
