# Supplementary material for: Proteomes of aging and omega-3 supplementation in rat soleus skeletal muscle
Source: PLoS One. 2025 May 27;20(5):e0323602. doi: 10.1371/journal.pone.0323602 (PMC12111612; doi:10.1371/journal.pone.0323602)
Supplement: S2 File — (XLSX) [file pone.0323602.s007.xlsx]

## Sheet: Proteins
Checked	Chromosome	WikiPathways	Reactome Pathways	Protein FDR Confidence: Combined	Master	Accession	Description	Abundance Ratio: (adult) / (aged)	Abundance Ratio Adj. P-Value: (adult) / (aged)	Abundances (Grouped): aged	Abundances (Grouped): adult	Abundances (Grouped) CV [%]: aged	Abundances (Grouped) CV [%]: adult	Exp. q-value: Combined	Sum PEP Score	Coverage [%]	# Peptides	# PSMs	# Unique Peptides	# AAs	MW [kDa]	calc. pI	Score Sequest HT: Sequest HT	# Peptides (by Search Engine): Sequest HT	Biological Process	Cellular Component	Molecular Function	Contaminant	Pfam IDs	Entrez Gene ID	Ensembl Gene ID	Gene Symbol	KEGG Pathways	# Protein Pathway Groups	Found in Sample: [S6] F1: 129N, Sample, 6, aged	Found in Sample: [S7] F1: 129C, Sample, 7, aged	Found in Sample: [S8] F1: 130N, Sample, 8, aged	Found in Sample: [S9] F1: 130C, Sample, 9, aged	Found in Sample: [S10] F1: 131, Sample, 10, aged	Found in Sample: [S1] F1: 126, Sample, 1, adult	Found in Sample: [S2] F1: 127N, Sample, 2, adult	Found in Sample: [S3] F1: 127C, Sample, 3, adult	Found in Sample: [S4] F1: 128N, Sample, 4, adult	Found in Sample: [S5] F1: 128C, Sample, 5, adult	# Protein Groups	TMT6plex (N-term) Count	TMT6plex (N-term) Positions	Modifications
TRUE	8	Oxidative phosphorylation; Electron Transport Chain		High	Master Protein	NP_997681.1	ATP synthase subunit g, mitochondrial [OS=Rattus norvegicus]	2.812	0.207031	52.5	147.5	22.22	31.93	0	57.13	77	5	20	1	103	11.5	9.58	90.7	5	metabolic process;transport	membrane;mitochondrion	catalytic activity;transporter activity	FALSE	Pf04718	300677		Atp5l	Oxidative phosphorylation; Metabolic pathways	4	High	High	High	High	High	High	High	High	High	High	1	5	TMT6plex [N-Term; N-Term; N-Term; N-Term; N-Term]
TRUE	8	Striated Muscle Contraction		High	Master Protein	XP_008764429.1	PREDICTED: tropomyosin alpha-1 chain isoform X2 [OS=Rattus norvegicus]	2.325	0.386922	60.2	139.8	33.83	34.49	0	535.147	78	46	729	2	284	32.8	4.77	2505.23	46	cell organization and biogenesis;cellular component movement;regulation of biological process;response to stimulus	cytoplasm;cytoskeleton;cytosol	protein binding;structural molecule activity	FALSE	Pf00261, Pf12718	24851		Tpm1		1	High	High	High	High	High	High	High	High	High	High	1	30	TMT6plex [N-Term; N-Term; N-Term; N-Term; N-Term; N-Term; N-Term; N-Term; N-Term; N-Term; N-Term; N-Term; N-Term; N-Term; N-Term; N-Term; N-Term; N-Term; N-Term; N-Term; N-Term; N-Term; N-Term; N-Term; N-Term; N-Term; N-Term; N-Term; N-Term; N-Term]
TRUE	5			High	Master Protein	NP_001020866.1	COP9 signalosome complex subunit 5 [OS=Rattus norvegicus]	2.088	0.246576	64.8	135.2	16.8	24.27	0	14.97	11	4	4	4	334	37.6	6.54	12.42	4	metabolic process;regulation of biological process;transport	chromosome;cytoplasm;cytosol;nucleus	catalytic activity;protein binding	FALSE	Pf01398, Pf14464	312916		Cops5		0	High	High	High	High	High	High	High	High	High	High	1	4	TMT6plex [N-Term; N-Term; N-Term; N-Term]
TRUE	15			High	Master Protein	XP_006252179.1	PREDICTED: cell division cycle-associated protein 2 isoform X1 [OS=Rattus norvegicus]	1.953	0.399823	67.7	132.3	26.47	35.33	0.01	2.549	1	1	8	1	982	106.8	8.73	17.69	1	cell division;regulation of biological process	chromosome;cytosol		FALSE	Pf15276	305984		Cdca2		0	High	High	High	High	High	High	High	High	High	High	1	1	TMT6plex [N-Term]
TRUE	14	Glucuronidation; Glycogen Metabolism	Formation of the active cofactor, UDP-glucuronate; Glycogen synthesis	High	Master Protein	NP_001019914.1	UTP--glucose-1-phosphate uridylyltransferase [OS=Rattus norvegicus]	1.906	0.207031	68.8	131.2	14.4	21.56	0	93.473	45	19	37	19	508	57	7.61	123.87	19	metabolic process	cytoplasm;nucleus	catalytic activity;nucleotide binding;protein binding	FALSE	Pf01704	289827	ENSRNOG00000008079.7	Ugp2	Galactose metabolism; Metabolic pathways; Amino sugar and nucleotide sugar metabolism; Starch and sucrose metabolism; Pentose and glucuronate interconversions	15	High	High	High	High	High	High	High	High	High	High	1	19	TMT6plex [N-Term; N-Term; N-Term; N-Term; N-Term; N-Term; N-Term; N-Term; N-Term; N-Term; N-Term; N-Term; N-Term; N-Term; N-Term; N-Term; N-Term; N-Term; N-Term]
TRUE	14	Spinal Cord Injury		High	Master Protein	XP_006251671.1	PREDICTED: reticulon-4 isoform X4 [OS=Rattus norvegicus]	1.862	0.269256	69.9	130.1	16.58	23.85	0	36.317	35	7	20	2	199	22.4	9.41	71.45	7	cell differentiation;cell organization and biogenesis;cellular component movement;regulation of biological process;response to stimulus	cytoplasm;endoplasmic reticulum;membrane	protein binding;RNA binding	FALSE	Pf02453	83765	ENSRNOG00000004621.8	Rtn4		1	High	High	High	High	High	High	High	High	High	High	1	7	TMT6plex [N-Term; N-Term; N-Term; N-Term; N-Term; N-Term; N-Term]
TRUE	7		Regulation of HSF1-mediated heat shock response	High	Master Protein	NP_112384.1	Hsc70-interacting protein [OS=Rattus norvegicus]	1.683	0.305406	74.5	125.5	25.45	19.27	0	47.157	27	11	18	11	368	41.3	5.39	58.23	11	cell organization and biogenesis;metabolic process;regulation of biological process	cytoplasm;cytosol	nucleotide binding;protein binding	FALSE	Pf00515, Pf13371, Pf13414, Pf13424, Pf13431, Pf13432	81800	ENSRNOG00000019070.4	St13		4	High	High	High	High	High	High	High	High	High	High	1	11	TMT6plex [N-Term; N-Term; N-Term; N-Term; N-Term; N-Term; N-Term; N-Term; N-Term; N-Term; N-Term]
TRUE	11			High	Master Protein	XP_017459862.1	PREDICTED: Ig lambda chain V-VI region EB4 isoform X1 [OS=Rattus norvegicus]	1.67	0.419119	74.9	125.1	28.37	15.59	0.002	4.47	6	2	3	2	236	25.8	5.08	4.56	2				FALSE	Pf07654, Pf07686, Pf08205, Pf13927	680329		LOC680329		0	High	High	High	High	High	High	High	High	High	High	1	2	TMT6plex [N-Term; N-Term]
TRUE	19		Regulation of pyruvate dehydrogenase (PDH) complex	High	Master Protein	NP_001100900.1	Pyruvate dehydrogenase phosphatase regulatory subunit, mitochondrial [OS=Rattus norvegicus]	1.656	0.305406	75.3	124.7	18.09	21.53	0	11.162	4	4	4	4	878	98.8	6.48	13.33	4	metabolic process	mitochondrion;organelle lumen	catalytic activity	FALSE	Pf01266, Pf01571, Pf08669	307852	ENSRNOG00000022593.6	Pdpr		5	High	High	High	High	High	High	High	High	High	High	1	4	TMT6plex [N-Term; N-Term; N-Term; N-Term]
TRUE	5	TCA Cycle; Electron Transport Chain	Citric acid cycle (TCA cycle)	High	Master Protein	NP_001094009.1	succinate dehydrogenase [ubiquinone] iron-sulfur subunit, mitochondrial precursor [OS=Rattus norvegicus]	1.648	0.269256	75.5	124.5	12.3	21.87	0	52.735	41	14	27	14	282	31.8	8.68	87.71	14	metabolic process;transport	membrane;mitochondrion	catalytic activity;metal ion binding	FALSE	Pf13085, Pf13183, Pf13534	298596	ENSRNOG00000007967.7	Sdhb	Carbon metabolism; Metabolic pathways; Non-alcoholic fatty liver disease (NAFLD); Citrate cycle (TCA cycle); Huntington's disease; Parkinson's disease; Oxidative phosphorylation; Alzheimer's disease	14	High	High	High	High	High	High	High	High	High	High	1	14	TMT6plex [N-Term; N-Term; N-Term; N-Term; N-Term; N-Term; N-Term; N-Term; N-Term; N-Term; N-Term; N-Term; N-Term; N-Term]
TRUE	13	TCA Cycle		High	Master Protein	P14408.1	RecName: Full=Fumarate hydratase, mitochondrial; Short=Fumarase; Flags: Precursor [OS=Rattus norvegicus]	1.648	0.238809	75.5	124.5	13.59	21.51	0	116.982	45	19	34	19	507	54.4	8.95	130.83	19	metabolic process	cytoplasm;mitochondrion	catalytic activity	FALSE	Pf00206, Pf10415	24368		Fh		1	High	High	High	High	High	High	High	High	High	High	1	19	TMT6plex [N-Term; N-Term; N-Term; N-Term; N-Term; N-Term; N-Term; N-Term; N-Term; N-Term; N-Term; N-Term; N-Term; N-Term; N-Term; N-Term; N-Term; N-Term; N-Term]
TRUE	5			High	Master Protein	EDL98856.1	procollagen, type XV, isoform CRA_b [OS=Rattus norvegicus]	1.644	0.238809	75.6	124.4	20.05	13.33	0	14.146	3	4	7	4	1387	143	5.07	22.57	4			structural molecule activity	FALSE	Pf01391, Pf06482, Pf13385	298069		Col15a1		0	High	High	High	High	High	High	High	High	High	High	1	4	TMT6plex [N-Term; N-Term; N-Term; N-Term]
TRUE	17			High	Master Protein	P51650.2	RecName: Full=Succinate-semialdehyde dehydrogenase, mitochondrial; AltName: Full=Aldehyde dehydrogenase family 5 member A1; AltName: Full=NAD(+)-dependent succinic semialdehyde dehydrogenase; Flags: Precursor [OS=Rattus norvegicus]	1.628	0.207031	76.1	123.9	10.38	16.11	0	20.949	13	6	7	6	523	56.1	8.09	21.65	6	cell organization and biogenesis;metabolic process	mitochondrion	catalytic activity;nucleotide binding	FALSE	Pf00171	291133		Aldh5a1		0	High	High	High	High	High	High	High	High	High	High	1	6	TMT6plex [N-Term; N-Term; N-Term; N-Term; N-Term; N-Term]
TRUE	X			High	Master Protein	NP_001099816.1	Ubiquitin-like protein 4A [OS=Rattus norvegicus]	1.623	0.207031	76.2	123.8	17.33	10.66	0.006	3.054	6	1	1	1	157	17.8	8.44	4.03	1	transport	cytoplasm;cytosol;membrane;nucleus	protein binding	FALSE	Pf00240, Pf11976	293864	ENSRNOG00000053061.1	Ubl4a		0	High	High	High	High	High	High	High	High	High	High	1	1	TMT6plex [N-Term]
TRUE	19	Estrogen signaling; Hypothetical Network for Drug Addiction; Endochondral Ossification; Myometrial Relaxation and Contraction Pathways; CFTR activity in the plasma membrane; IL-3 Signaling Pathway; Calcium Regulation in the Cardiac Cell; MAPK signaling pathway; TNF-alpha NF-kB Signaling Pathway; G Protein Signaling Pathways	Signaling by GPCR; AURKA Activation by TPX2; Loss of Nlp from mitotic centrosomes; Glucagon-like Peptide-1 (GLP1) regulates insulin secretion; Ion homeostasis; Rap1 signalling; Regulation of PLK1 Activity at G2/M Transition; MAPK6/MAPK4 signaling; CD209 (DC-SIGN) signaling; Recruitment of mitotic centrosome proteins and complexes; DARPP-32 events; Anchoring of the basal body to the plasma membran…	High	Master Protein	NP_001094392.1	cAMP-dependent protein kinase catalytic subunit alpha [OS=Rattus norvegicus]	1.612	0.384436	76.6	123.4	20.02	29.71	0	72.575	40	12	22	6	351	40.6	8.79	84.71	12	cellular homeostasis;metabolic process;regulation of biological process;response to stimulus	cytoplasm;cytosol;Golgi;membrane;mitochondrion;nucleus	catalytic activity;metal ion binding;nucleotide binding;protein binding	FALSE	Pf00069, Pf07714, Pf14531	25636	ENSRNOG00000005257.7	Prkaca	Gap junction; Pathways in cancer; Vasopressin-regulated water reabsorption; Regulation of lipolysis in adipocytes; Estrogen signaling pathway; Circadian entrainment; Insulin signaling pathway; MAPK signaling pathway; cAMP signaling pathway; GABAergic synapse; Chemokine signaling pathway; Morphine addiction; Ras signaling pathway; Inflammatory mediator regulation of TRP channels; Viral carcinogene…	128	High	High	High	High	High	High	High	High	High	High	1	11	TMT6plex [N-Term; N-Term; N-Term; N-Term; N-Term; N-Term; N-Term; N-Term; N-Term; N-Term; N-Term]
TRUE	10		Erythrocytes take up oxygen and release carbon dioxide; Erythrocytes take up carbon dioxide and release oxygen; Scavenging of heme from plasma	High	Master Protein	NP_001007723.1	hemoglobin, alpha 2 [OS=Rattus norvegicus]	1.607	0.410721	76.7	123.3	18.21	29.23	0	122.419	73	11	142	2	142	15.3	8.31	540.05	11	cell organization and biogenesis;metabolic process;regulation of biological process;response to stimulus;transport	membrane	antioxidant activity;catalytic activity;metal ion binding;protein binding;transporter activity	FALSE	Pf00042	360504	ENSRNOG00000047321.2	Hba2	African trypanosomiasis; Malaria	9	High	High	High	High	High	High	High	High	High	High	1	10	TMT6plex [N-Term; N-Term; N-Term; N-Term; N-Term; N-Term; N-Term; N-Term; N-Term; N-Term]	Met-loss [N-Term]
TRUE	13	TNF-alpha NF-kB Signaling Pathway		High	Master Protein	NP_001102946.1	Prefoldin subunit 2 [OS=Rattus norvegicus]	1.606	0.334978	76.8	123.2	16.15	32.23	0	5.239	11	2	2	2	154	16.6	6.58	5.63	2	metabolic process;regulation of biological process	cytoplasm;cytosol;mitochondrion;nucleus	protein binding	FALSE	Pf01920	685607	ENSRNOG00000003983.4	Pfdn2		1	High	High	High	High	High	High	High	High	High	High	1	2	TMT6plex [N-Term; N-Term]
TRUE	17			High	Master Protein	NP_001108496.1	vesicular integral-membrane protein VIP36 precursor [OS=Rattus norvegicus]	1.6	0.353485	76.9	123.1	17.65	20.65	0	6.824	5	2	4	2	358	40.4	6.95	10.57	2	regulation of biological process;transport	cell surface;Golgi;membrane	protein binding	FALSE	Pf03388	290994	ENSRNOG00000016161.7	Lman2	Protein processing in endoplasmic reticulum	1	High	High	High	High	High	High	High	High	High	High	1	2	TMT6plex [N-Term; N-Term]
TRUE	6		RAB GEFs exchange GTP for GDP on RABs; Neutrophil degranulation	High	Master Protein	NP_059055.2	ras-related protein rab-10 [OS=Rattus norvegicus]	1.598	0.409147	77	123	10.61	22.57	0	41.007	42	8	14	7	200	22.5	8.38	43.42	8	cell differentiation;cell organization and biogenesis;regulation of biological process;response to stimulus;transport	endosome;Golgi;membrane	catalytic activity;nucleotide binding;protein binding	FALSE	Pf00025, Pf00071, Pf04670, Pf08477	50993	ENSRNOG00000047088.2	Rab10	AMPK signaling pathway; Endocytosis	9	High	High	High	High	High	High	High	High	High	High	1	8	TMT6plex [N-Term; N-Term; N-Term; N-Term; N-Term; N-Term; N-Term; N-Term]
TRUE	9			High	Master Protein	P26772.3	RecName: Full=10 kDa heat shock protein, mitochondrial; Short=Hsp10; AltName: Full=10 kDa chaperonin; AltName: Full=Chaperonin 10; Short=CPN10 [OS=Rattus norvegicus]	1.595	0.305406	77.1	122.9	26.64	29.6	0	41.494	77	10	18	10	102	10.9	8.92	60.51	10	cell differentiation;metabolic process;response to stimulus	cytoplasm;membrane;mitochondrion;organelle lumen	metal ion binding;nucleotide binding;protein binding;RNA binding	FALSE	Pf00166	25462		Hspe1		0	High	High	High	High	High	High	High	High	High	High	1	10	TMT6plex [N-Term; N-Term; N-Term; N-Term; N-Term; N-Term; N-Term; N-Term; N-Term; N-Term]
TRUE	18			High	Master Protein	XP_017456473.1	PREDICTED: FUN14 domain-containing protein 2 isoform X2 [OS=Rattus norvegicus]	1.569	0.33635	77.8	122.2	20.44	19	0	24.121	17	5	12	5	246	26.5	10.02	44.34	5	metabolic process	mitochondrion;nucleus		FALSE	Pf04930	361288		Fundc2		0	High	High	High	High	High	High	High	High	High	High	1	5	TMT6plex [N-Term; N-Term; N-Term; N-Term; N-Term]
TRUE	12			High	Master Protein	XP_017453938.1	PREDICTED: CAP-Gly domain-containing linker protein 1 isoform X1 [OS=Rattus norvegicus]	1.559	0.227808	78.2	121.8	16.67	13.74	0	30.027	3	8	11	8	2195	248.8	5.3	32.57	8	cell organization and biogenesis;metabolic process;regulation of biological process;transport	cytoskeleton;endosome;membrane	catalytic activity;metal ion binding;motor activity;protein binding	FALSE	Pf01302, Pf01576, Pf02463, Pf04111, Pf05701, Pf12128	65201		Clip1		0	High	High	High	High	High	High	High	High	High	High	1	8	TMT6plex [N-Term; N-Term; N-Term; N-Term; N-Term; N-Term; N-Term; N-Term]
TRUE	10			High	Master Protein	NP_705893.1	Heat shock 70 kDa protein 4 [OS=Rattus norvegicus]	1.557	0.0840012	78.2	121.8	8.32	7.81	0	66.566	25	19	24	19	840	94	5.21	78.07	19	cell organization and biogenesis;regulation of biological process;response to stimulus;transport	cytoplasm;cytosol;nucleus	nucleotide binding;protein binding	FALSE	Pf00012, Pf06723	266759		Hspa4	Antigen processing and presentation	1	High	High	High	High	High	High	High	High	High	High	1	19	TMT6plex [N-Term; N-Term; N-Term; N-Term; N-Term; N-Term; N-Term; N-Term; N-Term; N-Term; N-Term; N-Term; N-Term; N-Term; N-Term; N-Term; N-Term; N-Term; N-Term]
TRUE	16	Fatty Acid Beta Oxidation; Beta Oxidation Meta Pathway; Lipid Droplet Metabolism; Mitochondrial LC-Fatty Acid Beta-Oxidation; Fatty Acid Biosynthesis	Linoleic acid (LA) metabolism; alpha-linolenic acid (ALA) metabolism; Synthesis of very long-chain fatty acyl-CoAs	High	Master Protein	NP_036952.1	Long-chain-fatty-acid--CoA ligase 1 [OS=Rattus norvegicus]	1.54	0.409147	78.7	121.3	14.04	22.11	0	136.394	39	25	57	25	699	78.1	6.99	212.74	25	metabolic process;regulation of biological process;response to stimulus;transport	endoplasmic reticulum;membrane;mitochondrion	catalytic activity;nucleotide binding	FALSE	Pf00501	25288	ENSRNOG00000010633.3	Acsl1	Fatty acid degradation; PPAR signaling pathway; Adipocytokine signaling pathway; Fatty acid biosynthesis; Fatty acid metabolism; Peroxisome; Metabolic pathways	20	High	High	High	High	High	High	High	High	High	High	1	25	TMT6plex [N-Term; N-Term; N-Term; N-Term; N-Term; N-Term; N-Term; N-Term; N-Term; N-Term; N-Term; N-Term; N-Term; N-Term; N-Term; N-Term; N-Term; N-Term; N-Term; N-Term; N-Term; N-Term; N-Term; N-Term; N-Term]
TRUE	12	Fatty Acid Omega Oxidation; Tryptophan metabolism	Ethanol oxidation; Metabolism of serotonin	High	Master Protein	XP_006249447.1	PREDICTED: aldehyde dehydrogenase, mitochondrial isoform X1 [OS=Rattus norvegicus]	1.537	0.318647	78.8	121.2	5.37	19.51	0	82.085	33	16	31	16	519	56.5	7.33	106.9	16	metabolic process;regulation of biological process;response to stimulus	mitochondrion;organelle lumen	catalytic activity;nucleotide binding;protein binding	FALSE	Pf00171	29539	ENSRNOG00000001344.7	Aldh2		11	High	High	High	High	High	High	High	High	High	High	1	16	TMT6plex [N-Term; N-Term; N-Term; N-Term; N-Term; N-Term; N-Term; N-Term; N-Term; N-Term; N-Term; N-Term; N-Term; N-Term; N-Term; N-Term]
TRUE	17		Mitochondrial Fatty Acid Beta-Oxidation	High	Master Protein	NP_001099581.1	Acyl-coenzyme A thioesterase 13 [OS=Rattus norvegicus]	1.534	0.345699	78.9	121.1	18.95	29.67	0	16.422	21	3	5	3	140	15.3	8.84	19.02	3	cell organization and biogenesis	cytoplasm;membrane;mitochondrion;nucleus	catalytic activity;metal ion binding	FALSE	Pf01532, Pf03061, Pf13622	291135	ENSRNOG00000018415.6	Acot13		4	High	High	High	High	High	High	High	High	High	High	1	3	TMT6plex [N-Term; N-Term; N-Term]
TRUE	1	TCA Cycle; Electron Transport Chain	Citric acid cycle (TCA cycle)	High	Master Protein	NP_569112.1	succinate dehydrogenase [ubiquinone] flavoprotein subunit, mitochondrial precursor [OS=Rattus norvegicus]	1.52	0.380867	79.4	120.6	11.05	23.01	0	107.032	27	16	42	16	656	71.6	7.17	143.65	16	metabolic process;transport	membrane;mitochondrion	catalytic activity;nucleotide binding	FALSE	Pf00890, Pf02910	157074	ENSRNOG00000013331.5	Sdha	Parkinson's disease; Huntington's disease; Oxidative phosphorylation; Alzheimer's disease; Carbon metabolism; Non-alcoholic fatty liver disease (NAFLD); Metabolic pathways; Citrate cycle (TCA cycle)	14	High	High	High	High	High	High	High	High	High	High	1	16	TMT6plex [N-Term; N-Term; N-Term; N-Term; N-Term; N-Term; N-Term; N-Term; N-Term; N-Term; N-Term; N-Term; N-Term; N-Term; N-Term; N-Term]
TRUE	3		Branched-chain amino acid catabolism	High	Master Protein	NP_036724.1	isovaleryl-CoA dehydrogenase, mitochondrial precursor [OS=Rattus norvegicus]	1.519	0.384436	79.4	120.6	14.35	21.58	0	33.67	16	7	16	7	424	46.4	7.9	49.68	7	cell organization and biogenesis;metabolic process	membrane;mitochondrion;organelle lumen	catalytic activity;nucleotide binding	FALSE	Pf00441, Pf02770, Pf02771, Pf08028	24513	ENSRNOG00000009421.5	Ivd	Metabolic pathways; Valine, leucine and isoleucine degradation	5	High	High	High	High	High	High	High	High	High	High	1	7	TMT6plex [N-Term; N-Term; N-Term; N-Term; N-Term; N-Term; N-Term]
TRUE	2		Nicotinamide salvaging	High	Master Protein	XP_006232671.1	PREDICTED: NAD(P)H-hydrate epimerase isoform X1 [OS=Rattus norvegicus]	1.507	0.384436	79.8	120.2	23.48	31.74	0	8.536	10	3	5	3	282	30.9	6.89	12.94	3	cell organization and biogenesis;metabolic process	cytosol;extracellular;mitochondrion;nucleus	catalytic activity;metal ion binding;nucleotide binding;protein binding	FALSE	Pf03853	295229	ENSRNOG00000019201.3	Apoa1bp; Naxe		5	High	High	High	High	High	High	High	High	High	High	1	3	TMT6plex [N-Term; N-Term; N-Term]
TRUE	1			High	Master Protein	XP_001073346.3	PREDICTED: mitochondrial import inner membrane translocase subunit TIM50 [OS=Rattus norvegicus]	0.665	0.424906	120.1	79.9	52.22	13.21	0	26.835	21	6	9	6	353	39.8	8.13	30.65	6	cell organization and biogenesis;metabolic process;transport	membrane;mitochondrion	catalytic activity;protein binding	FALSE	Pf03031	687295	ENSRNOG00000037638.4	LOC687295; Timm50		0	High	High	High	High	High	High	High	High	High	High	1	6	TMT6plex [N-Term; N-Term; N-Term; N-Term; N-Term; N-Term]
TRUE	11			High	Master Protein	NP_001138474.1	keratin associated protein 7-1 [OS=Rattus norvegicus]	0.664	0.289411	120.2	79.8	23.88	30.01	0	10.639	29	1	1	1	87	9.5	8.31	7.59	1				FALSE	Pf15034	363741	ENSRNOG00000043017.2	Krtap7-1		0	High	High	High	High	High	High	High	High	High	High	1	1	TMT6plex [N-Term]
TRUE	17			High	Master Protein	NP_001014030.1	asporin precursor [OS=Rattus norvegicus]	0.658	0.424906	120.6	79.4	23.12	12.54	0	108.832	39	14	48	14	375	42.7	8.29	164.85	14	regulation of biological process;response to stimulus;transport	cytoplasm;extracellular	enzyme regulator activity;metal ion binding;protein binding;transporter activity	FALSE	Pf01462, Pf12799, Pf13855	306805; 103690027	ENSRNOG00000050431.3; ENSRNOG00000015410.5	Aspn; NEWGENE_1549776; Aspnl1		0	High	High	High	High	High	High	High	High	High	High	1	13	TMT6plex [N-Term; N-Term; N-Term; N-Term; N-Term; N-Term; N-Term; N-Term; N-Term; N-Term; N-Term; N-Term; N-Term]
TRUE	4			High	Master Protein	P69060.1	RecName: Full=N-acylneuraminate cytidylyltransferase; AltName: Full=CMP-N-acetylneuraminic acid synthase; Short=CMP-NeuNAc synthase [OS=Rattus norvegicus]	0.651	0.384436	121.1	78.9	24.67	25.7	0	10.616	8	3	3	3	432	48.1	8.22	9.81	3	metabolic process	membrane;nucleus	catalytic activity	FALSE	Pf02348, Pf12804	312826		Cmas		0	High	High	High	High	High	High	High	High	High	High	1	3	TMT6plex [N-Term; N-Term; N-Term]
TRUE	10			High	Master Protein	EDM04782.1	rCG34382, isoform CRA_a [OS=Rattus norvegicus]	0.57	0.434915	127.4	72.6	29.44	25.02	0	1579.56	54	128	2187	45	1940	223.6	5.81	8416.48	128	cell organization and biogenesis;metabolic process;regulation of biological process;transport	cytoskeleton;Golgi	catalytic activity;motor activity;nucleotide binding;protein binding;structural molecule activity;transporter activity	FALSE	Pf00038, Pf00063, Pf00261, Pf01496, Pf01576, Pf02463, Pf02736, Pf04111, Pf05557, Pf05622, Pf05667, Pf05701, Pf06160, Pf07888, Pf08317, Pf09726, Pf10174, Pf12128, Pf12718, Pf13514, Pf15070		ENSRNOG00000046276.2			0	High	High	High	High	High	High	High	High	High	High	1	105	TMT6plex [N-Term; N-Term; N-Term; N-Term; N-Term; N-Term; N-Term; N-Term; N-Term; N-Term; N-Term; N-Term; N-Term; N-Term; N-Term; N-Term; N-Term; N-Term; N-Term; N-Term; N-Term; N-Term; N-Term; N-Term; N-Term; N-Term; N-Term; N-Term; N-Term; N-Term; N-Term; N-Term; N-Term; N-Term; N-Term; N-Term; N-Term; N-Term; N-Term; N-Term; N-Term; N-Term; N-Term; N-Term; N-Term; N-Term; N-Term; N-Term; N-Ter…
TRUE	7		Formation of the cornified envelope	High	Master Protein	NP_001095145.1	keratin, type II cuticular Hb3 [OS=Rattus norvegicus]	0.532	0.305406	130.6	69.4	26.23	33.16	0	75.217	32	16	24	5	495	54.7	6.37	85.29	16			structural molecule activity	FALSE	Pf00038, Pf08317	681126	ENSRNOG00000032859.5	Krt83		3	High	High	High	High	High	High	High	High	High	High	1	16	TMT6plex [N-Term; N-Term; N-Term; N-Term; N-Term; N-Term; N-Term; N-Term; N-Term; N-Term; N-Term; N-Term; N-Term; N-Term; N-Term; N-Term]
TRUE	4	Focal Adhesion; Inflammatory Response Pathway		High	Master Protein	NP_445808.1	collagen alpha-2(I) chain precursor [OS=Rattus norvegicus]	0.524	0.375153	131.2	68.8	25.68	24.08	0	69.904	9	10	53	10	1372	129.5	9.33	152.94	10	cell organization and biogenesis;regulation of biological process;response to stimulus	endoplasmic reticulum;extracellular	metal ion binding;protein binding;structural molecule activity	FALSE	Pf01391, Pf01410	84352		Col1a2	Focal adhesion; Platelet activation; ECM-receptor interaction; Amoebiasis; AGE-RAGE signaling pathway in diabetic complications; Protein digestion and absorption; PI3K-Akt signaling pathway	9	High	High	High	High	High	High	High	High	High	High	1	10	TMT6plex [N-Term; N-Term; N-Term; N-Term; N-Term; N-Term; N-Term; N-Term; N-Term; N-Term]
TRUE	7	Striated Muscle Contraction		High	Master Protein	XP_008763473.1	PREDICTED: myosin-binding protein C, slow-type isoform X6 [OS=Rattus norvegicus]	0.519	0.318647	131.7	68.3	41.01	31.92	0	1266.67	71	92	1731	1	1171	131.2	5.69	7367.02	92	cell organization and biogenesis		protein binding;structural molecule activity	FALSE	Pf00041, Pf00047, Pf07679, Pf13895, Pf13927	362867		Mybpc1		1	High	High	High	High	High	High	High	High	High	High	1	81	TMT6plex [N-Term; N-Term; N-Term; N-Term; N-Term; N-Term; N-Term; N-Term; N-Term; N-Term; N-Term; N-Term; N-Term; N-Term; N-Term; N-Term; N-Term; N-Term; N-Term; N-Term; N-Term; N-Term; N-Term; N-Term; N-Term; N-Term; N-Term; N-Term; N-Term; N-Term; N-Term; N-Term; N-Term; N-Term; N-Term; N-Term; N-Term; N-Term; N-Term; N-Term; N-Term; N-Term; N-Term; N-Term; N-Term; N-Term; N-Term; N-Term; N-Ter…
TRUE	5			High	Master Protein	NP_001015008.1	Transcription elongation factor A protein 3 [OS=Rattus norvegicus]	0.514	0.301436	132.1	67.9	29.08	19.61	0.006	3.011	3	1	1	1	348	39	9.48	3.03	1	metabolic process;regulation of biological process	nucleus	DNA binding;metal ion binding;RNA binding	FALSE	Pf01096, Pf07500, Pf08711	298559	ENSRNOG00000011794.6	Tcea3		0	High	High	High	High	High	High	High	High	High	High	1	1	TMT6plex [N-Term]	Met-loss [N-Term]
TRUE	13	G13 Signaling Pathway		High	Master Protein	XP_006249950.1	PREDICTED: myosin-binding protein H isoform X1 [OS=Rattus norvegicus]	0.482	0.331282	135	65	27.7	23.51	0	39.976	12	5	10	5	495	53.9	6.32	39.94	5	cell organization and biogenesis		protein binding;structural molecule activity	FALSE	Pf00041, Pf00047, Pf07679, Pf13895, Pf13927	83708		Mybph		1	High	High	High	High	High	High	High	High	High	High	1	5	TMT6plex [N-Term; N-Term; N-Term; N-Term; N-Term]
TRUE	10	Focal Adhesion; Osteoblast; Inflammatory Response Pathway; Cardiovascular Signaling	Crosslinking of collagen fibrils; Collagen degradation; ECM proteoglycans; Platelet Aggregation (Plug Formation); Non-integrin membrane-ECM interactions; Anchoring fibril formation; Collagen chain trimerization; Immunoregulatory interactions between a Lymphoid and a non-Lymphoid cell; MET activates PTK2 signaling; Platelet Adhesion to exposed collagen; Cell surface interactions at the vascular wa…	High	Master Protein	NP_445756.1	Collagen alpha-1(I) chain precursor [OS=Rattus norvegicus]	0.482	0.384436	135	65	28.68	27.94	0	104.355	13	19	87	19	1453	137.9	5.92	267.39	19	cell communication;cell differentiation;cell organization and biogenesis;metabolic process;regulation of biological process;response to stimulus;transport	cytoplasm;endoplasmic reticulum;extracellular;Golgi	metal ion binding;protein binding;structural molecule activity	FALSE	Pf00093, Pf01391, Pf01410	29393	ENSRNOG00000003897.6	Col1a1	PI3K-Akt signaling pathway; Protein digestion and absorption; Focal adhesion; ECM-receptor interaction; Platelet activation; Amoebiasis; AGE-RAGE signaling pathway in diabetic complications	38	High	High	High	High	High	High	High	High	High	High	1	19	TMT6plex [N-Term; N-Term; N-Term; N-Term; N-Term; N-Term; N-Term; N-Term; N-Term; N-Term; N-Term; N-Term; N-Term; N-Term; N-Term; N-Term; N-Term; N-Term; N-Term]
TRUE	9			High	Master Protein	NP_001121667.1	BAG family molecular chaperone regulator 2 [OS=Rattus norvegicus]	0.45	0.410721	137.9	62.1	69.79	13.43	0	13.453	16	3	6	3	210	23.6	6.42	19.31	3	metabolic process;regulation of biological process		enzyme regulator activity;nucleotide binding;protein binding	FALSE	Pf02179	690038		Bag2	Protein processing in endoplasmic reticulum	1	High	High	High	High	High	High	High	High	High	High	1	3	TMT6plex [N-Term; N-Term; N-Term]
TRUE	7		Formation of the cornified envelope	High	Master Protein	NP_001008810.1	Keratin, type II cuticular Hb6 [OS=Rattus norvegicus]	0.413	0.293128	141.6	58.4	26.49	44.17	0	71.685	31	17	33	5	517	56.6	6.29	107.82	17	cell organization and biogenesis	cytoskeleton	catalytic activity;motor activity;structural molecule activity	FALSE	Pf00038, Pf01576, Pf05911, Pf06160, Pf13166	407760	ENSRNOG00000008367.8	Krt86		3	High	High	High	High	High	High	High	High	High	High	1	17	TMT6plex [N-Term; N-Term; N-Term; N-Term; N-Term; N-Term; N-Term; N-Term; N-Term; N-Term; N-Term; N-Term; N-Term; N-Term; N-Term; N-Term; N-Term]
TRUE	10			High	Master Protein	XP_006247454.1	PREDICTED: keratin, type I cuticular Ha1 isoform X1 [OS=Rattus norvegicus]	0.373	0.207031	145.7	54.3	21.12	26.4	0	49.689	28	11	22	4	416	47	4.89	70.24	11			structural molecule activity	FALSE	Pf00038, Pf12128, Pf13514	450228		Krt31		0	High	High	High	High	High	High	High	High	High	High	1	11	TMT6plex [N-Term; N-Term; N-Term; N-Term; N-Term; N-Term; N-Term; N-Term; N-Term; N-Term; N-Term]
