# Supplementary material for: Proteomes of aging and omega-3 supplementation in rat soleus skeletal muscle
Source: PLoS One. 2025 May 27;20(5):e0323602. doi: 10.1371/journal.pone.0323602 (PMC12111612; doi:10.1371/journal.pone.0323602)
Supplement: S3 File — (XLSX) [file pone.0323602.s008.xlsx]

## Sheet: Proteins
Checked	Chromosome	WikiPathways	Reactome Pathways	Protein FDR Confidence: Combined	Master	Accession	Description	Abundance Ratio: (adult) / (aged)	Abundance Ratio Adj. P-Value: (adult) / (aged)	Abundances (Grouped): aged	Abundances (Grouped): adult	Abundances (Grouped) CV [%]: aged	Abundances (Grouped) CV [%]: adult	Exp. q-value: Combined	Sum PEP Score	Coverage [%]	# Peptides	# PSMs	# Unique Peptides	# AAs	MW [kDa]	calc. pI	Score Sequest HT: Sequest HT	# Peptides (by Search Engine): Sequest HT	Biological Process	Cellular Component	Molecular Function	Contaminant	Pfam IDs	Entrez Gene ID	Ensembl Gene ID	Gene Symbol	KEGG Pathways	# Protein Pathway Groups	Found in Sample: [S1] F1: 126, Sample, 1, aged	Found in Sample: [S2] F1: 127N, Sample, 2, aged	Found in Sample: [S3] F1: 127C, Sample, 3, aged	Found in Sample: [S4] F1: 128N, Sample, 4, aged	Found in Sample: [S5] F1: 128C, Sample, 5, aged	Found in Sample: [S6] F1: 129N, Sample, 6, adult	Found in Sample: [S7] F1: 129C, Sample, 7, adult	Found in Sample: [S8] F1: 130N, Sample, 8, adult	Found in Sample: [S9] F1: 130C, Sample, 9, adult	Found in Sample: [S10] F1: 131, Sample, 10, adult	# Protein Groups	TMT6plex (N-term) Count	TMT6plex (N-term) Positions	Modifications
TRUE	19			High	Master Protein	XP_006255464.1	PREDICTED: OTU domain-containing protein 4 isoform X1 [OS=Rattus norvegicus]	0.323	0.183624	151.2	48.8	54	35.46	0.001	3.959	2	2	3	2	1106	122.8	6.76	6.16	2	metabolic process		catalytic activity;RNA binding	FALSE	Pf02338, Pf10275	307774		Otud4		0	High	High	High	High	High	High	High	High	High	High	1	2	TMT6plex [N-Term; N-Term]
TRUE	3	Cytoplasmic Ribosomal Proteins	SRP-dependent cotranslational protein targeting to membrane; Formation of a pool of free 40S subunits; Major pathway of rRNA processing in the nucleolus and cytosol; GTP hydrolysis and joining of the 60S ribosomal subunit; Nonsense Mediated Decay (NMD) enhanced by the Exon Junction Complex (EJC); Nonsense Mediated Decay (NMD) independent of the Exon Junction Complex (EJC); L13a-mediated translati…	High	Master Protein	NP_997676.1	60S ribosomal protein L35 [OS=Rattus norvegicus]	0.418	0.266063	141	59	27.01	69.69	0	10.742	22	3	5	3	123	14.5	11.05	12.06	3	metabolic process;response to stimulus	membrane;ribosome	RNA binding;structural molecule activity	FALSE	Pf00831	296709	ENSRNOG00000014272.6	Rpl35	Ribosome	17	High	High	High	High	High	High	High	High	High	High	1	3	TMT6plex [N-Term; N-Term; N-Term]
TRUE	9		Formation of the Early Elongation Complex; RNA Polymerase II Pre-transcription Events; mRNA Capping; FGFR2 alternative splicing; RNA polymerase II transcribes snRNA genes; RNA Polymerase II Transcription Initiation; TP53 Regulates Transcription of DNA Repair Genes; Formation of RNA Pol II elongation complex ; RNA Polymerase II Promoter Escape; RNA Polymerase II Transcription Pre-Initiation And Pr…	High	Master Protein	NP_001007712.1	General transcription factor iif subunit 1 [OS=Rattus norvegicus]	0.425	0.223223	140.3	59.7	9.81	41.49	0.002	3.291	3	1	1	1	508	57.1	7.01	3.2	1	metabolic process;regulation of biological process;response to stimulus	nucleus	catalytic activity;DNA binding;enzyme regulator activity;protein binding;RNA binding	FALSE	Pf05793	316123	ENSRNOG00000047134.2	Gtf2f1	Basal transcription factors	27	High	High	High	High	High	High	High	Not Found	High	High	1	1	TMT6plex [N-Term]
TRUE	X		Olfactory Signaling Pathway; GPCR downstream signalling	High	Master Protein	NP_001000491.1	OlfactOry receptOr Olr1767 [OS=Rattus norvegicus]	0.475	0.183624	135.6	64.4	33.95	43.63	0.001	4.074	3	1	2	1	307	33.9	8.28	5	1	regulation of biological process;response to stimulus	membrane	receptor activity;signal transducer activity	FALSE	Pf00001, Pf13853	302824	ENSRNOG00000029322.3	Olr1767	Olfactory transduction	5	High	High	High	High	High	High	High	High	High	High	1	1	TMT6plex [N-Term]	Met-loss [N-Term]
TRUE	16			High	Master Protein	NP_001103960.1	LIM domain-binding protein 3 isoform 4 [OS=Rattus norvegicus]	0.5	0.233308	133.4	66.6	27.09	35.44	0	365.5	82	16	130	1	283	31	9.19	625.08	16	cell organization and biogenesis	cytoskeleton	metal ion binding;protein binding	FALSE	Pf00595	498587		Ldb3		0	High	High	High	High	High	High	High	High	High	High	1	15	TMT6plex [N-Term; N-Term; N-Term; N-Term; N-Term; N-Term; N-Term; N-Term; N-Term; N-Term; N-Term; N-Term; N-Term; N-Term; N-Term]
TRUE	4	Myometrial Relaxation and Contraction Pathways; Calcium Regulation in the Cardiac Cell; Regulation of Actin Cytoskeleton; G Protein Signaling Pathways	Glucagon-like Peptide-1 (GLP1) regulates insulin secretion; Activation of G protein gated Potassium channels; Vasopressin regulates renal water homeostasis via Aquaporins; Glucagon signaling in metabolic regulation; Adrenaline,noradrenaline inhibits insulin secretion; Inhibition of voltage gated Ca2+ channels via Gbeta/gamma subunits; Glucagon-type ligand receptors	High	Master Protein	NP_446113.1	guanine nucleotide-binding protein g(i)/g(s)/g(o) subunit gamma-12 [OS=Rattus norvegicus]	0.541	0.183624	129.8	70.2	18.49	18.7	0	5.322	15	1	1	1	72	8	8.97	3.67	1	regulation of biological process;response to stimulus	membrane	protein binding;signal transducer activity	FALSE	Pf00631	114120	ENSRNOG00000050231.2	Gng12	Chemokine signaling pathway; Pathways in cancer; Glutamatergic synapse; Circadian entrainment; PI3K-Akt signaling pathway; Morphine addiction; Ras signaling pathway; MAPK signaling pathway; Cholinergic synapse; Dopaminergic synapse; Regulation of actin cytoskeleton; Serotonergic synapse; Retrograde endocannabinoid signaling; GABAergic synapse; Alcoholism	44	High	High	High	High	High	High	High	High	High	High	1	1	TMT6plex [N-Term]
TRUE	9			High	Master Protein	XP_008756266.1	PREDICTED: 40S ribosomal protein S18-like [OS=Rattus norvegicus]	0.547	0.201156	129.3	70.7	16.64	35.95	0	8.087	13	2	3	1	114	13.2	11.03	8.98	2	metabolic process	ribosome	RNA binding;structural molecule activity	FALSE	Pf00416	103690548		LOC103690548		0	High	High	High	High	High	High	High	High	High	High	1	2	TMT6plex [N-Term; N-Term]
TRUE	10			High	Master Protein	NP_001099313.1	Protein LSM12 homolog [OS=Rattus norvegicus]	0.551	0.185036	129	71	9.34	28.94	0	7.004	9	2	3	2	195	21.7	7.74	6.73	2				FALSE	Pf09793	287731	ENSRNOG00000020894.5	Lsm12		0	High	High	High	High	High	High	High	High	High	High	1	2	TMT6plex [N-Term; N-Term]
TRUE	12		mRNA Splicing - Major Pathway; HuR (ELAVL1) binds and stabilizes mRNA	High	Master Protein	NP_001102318.1	ELAV-like protein 1 [OS=Rattus norvegicus]	0.551	0.237413	128.9	71.1	15.76	29.47	0	6.198	8	3	3	3	326	36.1	9.04	6.05	3	regulation of biological process	cytoplasm;cytosol;membrane;nucleus	protein binding;RNA binding	FALSE	Pf00076, Pf13893, Pf14259	363854	ENSRNOG00000001069.6	Elavl1	AMPK signaling pathway	7	High	High	High	High	High	High	High	High	High	High	1	3	TMT6plex [N-Term; N-Term; N-Term]
TRUE	6			High	Master Protein	XP_008763070.1	PREDICTED: enhancer of rudimentary homolog isoform X2 [OS=Rattus norvegicus]	0.552	0.183624	128.9	71.1	25.32	28.02	0.001	4.085	14	2	2	2	130	15.1	5.54	4.78	2	metabolic process;regulation of biological process		DNA binding;nucleotide binding;RNA binding	FALSE	Pf01133	681415		Erh		0	High	High	High	High	High	High	High	High	High	High	1	2	TMT6plex [N-Term; N-Term]
TRUE	7			High	Master Protein	XP_003754371.2	PREDICTED: essential MCU regulator, mitochondrial [OS=Rattus norvegicus]	0.572	0.183624	127.2	72.8	7.76	29.99	0	8.615	18	2	3	2	169	18.7	11.3	10.48	2	cellular homeostasis;transport	mitochondrion;nucleus		FALSE	Pf10161	315166		LOC687237; RGD1311310; Smdt1		0	High	High	High	High	High	High	High	High	High	High	1	2	TMT6plex [N-Term; N-Term]
TRUE	14	Hypothetical Network for Drug Addiction; Myometrial Relaxation and Contraction Pathways; PKA-HCG-Glycogen Syntase; Calcium Regulation in the Cardiac Cell; Wnt Signaling Pathway NetPath	RAF/MAP kinase cascade; HSF1-dependent transactivation; Interleukin-20 family signaling; CREB phosphorylation through the activation of CaMKII; Ras activation uopn Ca2+ infux through NMDA receptor; Trafficking of AMPA receptors; Interferon gamma signaling; Unblocking of NMDA receptor, glutamate binding and activation	High	Master Protein	XP_006251232.1	PREDICTED: calcium/calmodulin-dependent protein kinase type II subunit beta isoform X1 [OS=Rattus norvegicus]	0.572	0.197987	127.2	72.8	20.75	29.61	0	174.431	40	23	70	15	666	72.8	7.27	253.31	23	cell organization and biogenesis;metabolic process;regulation of biological process;response to stimulus;transport	cytoplasm;cytosol;membrane	catalytic activity;nucleotide binding;protein binding	FALSE	Pf00069, Pf07714, Pf08332, Pf12680, Pf13474, Pf14534	24245	ENSRNOG00000052080.1	Camk2b		30	High	High	High	High	High	High	High	High	High	High	1	23	TMT6plex [N-Term; N-Term; N-Term; N-Term; N-Term; N-Term; N-Term; N-Term; N-Term; N-Term; N-Term; N-Term; N-Term; N-Term; N-Term; N-Term; N-Term; N-Term; N-Term; N-Term; N-Term; N-Term; N-Term]
TRUE	20			High	Master Protein	EDL92976.1	vacuolar protein sorting 26 (yeast), isoform CRA_d [OS=Rattus norvegicus]	0.574	0.220836	127.1	72.9	21.48	27.25	0	28.667	23	6	12	1	277	32.6	7.61	32.74	6	transport	cytosol;endosome;membrane;vacuole	transporter activity	FALSE	Pf03643	361846		Vps26a		0	High	High	High	High	High	High	High	High	High	High	1	6	TMT6plex [N-Term; N-Term; N-Term; N-Term; N-Term; N-Term]	Met-loss [N-Term]
TRUE	1		ABC-family proteins mediated transport	High	Master Protein	NP_001099823.1	erlin-1 [OS=Rattus norvegicus]	0.582	0.211819	126.4	73.6	8.57	29.32	0	21.81	16	6	8	4	348	39.2	7.01	26.23	6	metabolic process;regulation of biological process;response to stimulus	endoplasmic reticulum;membrane	protein binding	FALSE	Pf01145	293939	ENSRNOG00000012911.5	Erlin1		2	High	High	High	High	High	High	High	High	High	High	1	6	TMT6plex [N-Term; N-Term; N-Term; N-Term; N-Term; N-Term]
TRUE	1		FGFR2 alternative splicing	High	Master Protein	NP_001013211.1	Nucleolysin TIAR [OS=Rattus norvegicus]	0.587	0.183624	126	74	17.1	31.54	0.001	3.805	4	2	2	2	392	43.4	7.99	6.03	2	cell division;regulation of biological process	cytoplasm;nucleus	DNA binding;RNA binding	FALSE	Pf00076, Pf13893, Pf14259	361655	ENSRNOG00000020271.5	Tial1		5	High	High	High	High	High	High	High	High	High	High	1	2	TMT6plex [N-Term; N-Term]
TRUE				High	Master Protein	EDL99199.1	rCG22585, isoform CRA_b [OS=Rattus norvegicus]	0.59	0.213769	125.8	74.2	19.04	31.41	0	15.391	27	5	7	5	171	19.5	10.59	24	5	metabolic process	ribosome	structural molecule activity	FALSE	Pf01198					0	High	High	High	High	High	High	High	High	High	High	1	5	TMT6plex [N-Term; N-Term; N-Term; N-Term; N-Term]
TRUE	8			High	Master Protein	XP_017450956.1	PREDICTED: filamin-A-interacting protein 1 isoform X1 [OS=Rattus norvegicus]	0.606	0.222076	124.6	75.4	19.96	33.85	0	11.668	2	3	3	3	1227	139.3	8.35	8.36	3	cell organization and biogenesis;metabolic process	cytoplasm;cytoskeleton;membrane		FALSE	Pf04111, Pf04156, Pf04849, Pf05109, Pf06160, Pf08317, Pf09325, Pf09727, Pf09744, Pf09787, Pf12128	246776		Filip1		0	High	High	High	High	High	High	High	High	High	High	1	3	TMT6plex [N-Term; N-Term; N-Term]
TRUE	2	Blood Clotting Cascade	p130Cas linkage to MAPK signaling for integrins; Post-translational protein phosphorylation; Common Pathway of Fibrin Clot Formation; Regulation of Insulin-like Growth Factor (IGF) transport and uptake by Insulin-like Growth Factor Binding Proteins (IGFBPs); Platelet degranulation ; GRB2:SOS provides linkage to MAPK signaling for Integrins ; Integrin cell surface interactions	High	Master Protein	XP_006232587.1	PREDICTED: fibrinogen gamma chain isoform X1 [OS=Rattus norvegicus]	0.613	0.255854	124	76	44.56	17.63	0	90.237	41	16	34	16	445	50.6	5.96	127.66	16	cell organization and biogenesis;coagulation;metabolic process;regulation of biological process;response to stimulus;transport	cell surface;cytoplasm;extracellular	metal ion binding;protein binding;structural molecule activity	FALSE	Pf00147, Pf05911, Pf08702	24367		Fgg	Staphylococcus aureus infection; Platelet activation; Complement and coagulation cascades	22	High	High	High	High	High	High	High	High	High	High	1	16	TMT6plex [N-Term; N-Term; N-Term; N-Term; N-Term; N-Term; N-Term; N-Term; N-Term; N-Term; N-Term; N-Term; N-Term; N-Term; N-Term; N-Term]
TRUE	5			High	Master Protein	XP_006238113.1	PREDICTED: ubiquitin-associated protein 2 isoform X1 [OS=Rattus norvegicus]	0.62	0.23659	123.5	76.5	19.22	32.61	0	10.648	3	3	3	3	1135	118.5	7.47	9.1	3	regulation of biological process	cytoplasm;nucleus	protein binding;RNA binding	FALSE	Pf00627, Pf12478, Pf14555	313169	ENSRNOG00000052087.2	Ubap2		0	High	High	High	High	High	High	High	High	High	High	1	3	TMT6plex [N-Term; N-Term; N-Term]
TRUE	1	Cytoplasmic Ribosomal Proteins		High	Master Protein	CAA47013.1	ribosomal protein S9 [OS=Rattus norvegicus]	0.623	0.237559	123.2	76.8	18.48	30.26	0	25.456	37	8	18	8	194	22.5	10.48	46.95	8	metabolic process;regulation of biological process	cytoplasm;membrane;nucleus	RNA binding;structural molecule activity;translation regulator activity	FALSE	Pf00163, Pf01479	81772		Rps9		1	High	High	High	High	High	High	High	High	High	High	1	8	TMT6plex [N-Term; N-Term; N-Term; N-Term; N-Term; N-Term; N-Term; N-Term]
TRUE	5		Neutrophil degranulation	High	Master Protein	NP_001030094.1	ATPase family AAA domain-containing protein 3 [OS=Rattus norvegicus]	0.627	0.257116	122.9	77.1	16.85	31.03	0	18.971	11	7	7	7	591	66.7	9.29	17.41	7	cell growth;regulation of biological process	membrane;mitochondrion	catalytic activity;nucleotide binding;RNA binding	FALSE	Pf00004, Pf00910, Pf01078, Pf05707, Pf06745, Pf07728, Pf12037, Pf13191, Pf13207, Pf13401	298682	ENSRNOG00000018118.6	Atad3a		3	High	High	High	High	High	High	High	High	High	High	1	7	TMT6plex [N-Term; N-Term; N-Term; N-Term; N-Term; N-Term; N-Term]
TRUE	12			High	Master Protein	XP_006221318.1	PREDICTED: 60S ribosomal protein L15-like isoform X2 [OS=Rattus norvegicus]	0.63	0.238778	122.7	77.3	18.24	29.84	0	20.34	28	7	12	3	204	24	11.34	30.04	7	metabolic process	ribosome	structural molecule activity	FALSE	Pf00827	498143		RGD1565131		0	High	High	High	High	High	High	High	High	High	High	1	7	TMT6plex [N-Term; N-Term; N-Term; N-Term; N-Term; N-Term; N-Term]
TRUE	14			High	Master Protein	XP_008768481.1	PREDICTED: smoothelin isoform X4 [OS=Rattus norvegicus]	0.633	0.265535	122.5	77.5	22.68	46.02	0	5.386	2	2	4	2	954	103	8.94	7.03	2	regulation of biological process		protein binding	FALSE	Pf00307, Pf11971, Pf12510	289734		Smtn		0	High	High	High	High	High	High	High	High	High	High	1	2	TMT6plex [N-Term; N-Term]
TRUE	1	Cytoplasmic Ribosomal Proteins		High	Master Protein	P35427.2	RecName: Full=60S ribosomal protein L13a [OS=Rattus norvegicus]	0.635	0.247835	122.3	77.7	17.61	31.1	0	15.249	20	5	11	5	203	23.5	11.02	30.8	5	cellular component movement;metabolic process;regulation of biological process;response to stimulus	cytoplasm;membrane;nucleus;ribosome	protein binding;RNA binding;structural molecule activity	FALSE	Pf00572	317646		Rpl13a		1	High	High	High	High	High	High	High	High	High	High	1	5	TMT6plex [N-Term; N-Term; N-Term; N-Term; N-Term]
TRUE	11; 12; 5; 6; 1	Cytoplasmic Ribosomal Proteins	SRP-dependent cotranslational protein targeting to membrane; Formation of a pool of free 40S subunits; Major pathway of rRNA processing in the nucleolus and cytosol; GTP hydrolysis and joining of the 60S ribosomal subunit; Nonsense Mediated Decay (NMD) enhanced by the Exon Junction Complex (EJC); Nonsense Mediated Decay (NMD) independent of the Exon Junction Complex (EJC); L13a-mediated translati…	High	Master Protein	NP_067087.1	60S ribosomal protein L35a [OS=Rattus norvegicus]	0.639	0.263576	122.1	77.9	22.32	34.37	0	24.359	53	7	19	7	110	12.5	10.89	38.04	7	metabolic process	membrane;mitochondrion;ribosome	RNA binding;structural molecule activity	FALSE	Pf01247	100359498; 57809; 103690996; 108349682	ENSRNOG00000031641.4; ENSRNOG00000047557.1; ENSRNOG00000032348.2; ENSRNOG00000032303.2; ENSRNOG00000049536.1	LOC100359498; LOC100910496; Rpl35a; LOC100359825; LOC100361473; LOC103690996; LOC108349682	Ribosome	17	High	High	High	High	High	High	High	High	High	High	1	7	TMT6plex [N-Term; N-Term; N-Term; N-Term; N-Term; N-Term; N-Term]
TRUE	6			High	Master Protein	XP_001063027.2	PREDICTED: heterogeneous nuclear ribonucleoprotein L-like [OS=Rattus norvegicus]	0.639	0.183624	122	78	14.77	23.02	0	5.772	3	2	2	2	591	64.3	5.95	5.64	2	metabolic process;regulation of biological process	membrane;nucleus	RNA binding	FALSE	Pf00076, Pf13893, Pf14259	313842	ENSRNOG00000006929.6	Hnrnpll; Hnrpll		0	High	High	High	High	High	High	High	High	High	High	1	2	TMT6plex [N-Term; N-Term]
TRUE	10			High	Master Protein	NP_001009536.1	E3 ubiquitin/ISG15 ligase TRIM25 [OS=Rattus norvegicus]	0.646	0.227312	121.5	78.5	16.38	22.76	0	5.949	3	2	2	2	643	71.9	8.28	6.38	2	defense response;metabolic process;regulation of biological process;response to stimulus	cytoplasm;cytosol	catalytic activity;metal ion binding;protein binding;RNA binding	FALSE	Pf00097, Pf00622, Pf13445, Pf13639, Pf13765, Pf13920, Pf13923, Pf14634, Pf15227	494338		Trim25	Influenza A; NF-kappa B signaling pathway; RIG-I-like receptor signaling pathway	3	High	High	High	High	High	High	High	High	High	High	1	2	TMT6plex [N-Term; N-Term]
TRUE	8			High	Master Protein	XP_017450949.1	PREDICTED: neural cell adhesion molecule 1 isoform X5 [OS=Rattus norvegicus]	0.647	0.183624	121.5	78.5	20.21	17.39	0	12.153	4	5	6	5	1129	121	4.83	17.17	5	cell organization and biogenesis;cellular component movement;regulation of biological process;response to stimulus	cell surface;cytosol;membrane	protein binding	FALSE	Pf00041, Pf00047, Pf07654, Pf07679, Pf08205, Pf13895, Pf13927	24586		Ncam1		0	High	High	High	High	High	High	High	High	High	High	1	5	TMT6plex [N-Term; N-Term; N-Term; N-Term; N-Term]
TRUE	14			High	Master Protein	XP_006250724.1	PREDICTED: heterogeneous nuclear ribonucleoprotein D-like isoform X1 [OS=Rattus norvegicus]	0.648	0.183624	121.4	78.6	11.23	14.55	0	12.51	10	5	5	4	419	46.3	9.52	15.25	5	metabolic process;regulation of biological process	cytoplasm;nucleus	DNA binding;RNA binding	FALSE	Pf00076, Pf08777, Pf13893, Pf14259	305178	ENSRNOG00000002270.7	Hnrnpdl; Hnrpdl		0	High	High	High	High	High	High	High	High	High	High	1	5	TMT6plex [N-Term; N-Term; N-Term; N-Term; N-Term]
TRUE	1			High	Master Protein	NP_001123511.1	Putative pre-mRNA-splicing factor ATP-dependent RNA helicase DHX32 [OS=Rattus norvegicus]	0.652	0.235701	121.1	78.9	6.21	25.06	0	5.222	1	1	1	1	751	84.8	4.93	5.24	1	metabolic process	cytoplasm;spliceosomal complex	catalytic activity;nucleotide binding;RNA binding	FALSE	Pf04408, Pf07717	361667	ENSRNOG00000018119.4	Dhx32		0	High	High	High	High	High	High	High	High	High	High	1	1	TMT6plex [N-Term]
TRUE	20		mRNA Splicing - Major Pathway; mRNA Splicing - Minor Pathway; snRNP Assembly	High	Master Protein	XP_001054247.1	PREDICTED: small nuclear ribonucleoprotein Sm D2 [OS=Rattus norvegicus]	0.654	0.215061	120.9	79.1	10.61	23.14	0.001	3.783	11	2	2	2	118	13.5	9.99	2.42	2	cell organization and biogenesis;metabolic process	spliceosomal complex		FALSE	Pf01423	292688	ENSRNOG00000048758.1	Snrpd2l		7	High	High	High	High	High	High	High	High	High	High	1	2	TMT6plex [N-Term; N-Term]
TRUE	9	Cytoplasmic Ribosomal Proteins		High	Master Protein	NP_071949.1	60S ribosomal protein L36 [OS=Rattus norvegicus]	0.657	0.209573	120.7	79.3	17.92	25.35	0	5.298	9	1	3	1	105	12.3	11.59	8.88	1	metabolic process	cytoplasm;membrane;ribosome	RNA binding;structural molecule activity	FALSE	Pf01158	58927		Rpl36	Ribosome	2	High	High	High	High	High	High	High	High	High	High	1	1	TMT6plex [N-Term]
TRUE	1			High	Master Protein	XP_574677.2	PREDICTED: UPF0668 protein C10orf76 homolog isoform X1 [OS=Rattus norvegicus]	0.662	0.183624	120.4	79.6	6.89	15.58	0	6.749	3	2	2	2	689	78.6	6.6	7.31	2				FALSE	Pf08427	499363; 103689959	ENSRNOG00000025523.7	RGD1564887; C1H10orf76		0	High	High	High	High	High	High	High	High	High	High	1	2	TMT6plex [N-Term; N-Term]
TRUE	X	Regulation of Actin Cytoskeleton		High	Master Protein	AAA42246.1	thymosin beta-4 precursor, partial [OS=Rattus norvegicus]	0.662	0.183624	120.3	79.7	9.67	9.09	0	14.03	36	4	11	4	56	6.3	5.06	32	4	cell differentiation;cell organization and biogenesis;regulation of biological process;response to stimulus	cytoplasm;cytoskeleton;cytosol;extracellular;nucleus	protein binding;RNA binding	FALSE	Pf01290	81814		Tmsb4x		1	High	High	High	High	High	High	High	High	High	High	1	3	TMT6plex [N-Term; N-Term; N-Term]
TRUE	1			High	Master Protein	XP_008757749.1	PREDICTED: alpha-mannosidase 2x isoform X1 [OS=Rattus norvegicus]	0.662	0.183624	120.3	79.7	6.52	12.28	0	8.616	3	3	3	3	1175	133.1	7.23	8.77	3	metabolic process	membrane	catalytic activity;metal ion binding	FALSE	Pf01074, Pf07748, Pf09261	308757		Man2a2		0	High	High	High	High	High	High	High	High	High	High	1	3	TMT6plex [N-Term; N-Term; N-Term]
TRUE	17			High	Master Protein	XP_006253934.1	PREDICTED: serpin B9 isoform X1 [OS=Rattus norvegicus]	0.666	0.223722	120	80	10.98	19.9	0	9.651	12	4	5	4	396	44.6	6	6.99	4	defense response;regulation of biological process;response to stimulus	cytoplasm;cytosol;membrane;nucleus	enzyme regulator activity;protein binding	FALSE	Pf00079	361241		Serpinb9		0	High	High	High	High	High	High	High	High	High	High	1	4	TMT6plex [N-Term; N-Term; N-Term; N-Term]
TRUE	9			High	Master Protein	NP_001012350.1	membrane protein FAM174A precursor [OS=Rattus norvegicus]	0.668	0.232215	119.9	80.1	19.81	27.89	0.001	3.95	6	1	1	1	190	20.2	8.53	2.52	1		membrane		FALSE	Pf06679	301634	ENSRNOG00000019087.7	Fam174a		0	High	High	High	High	High	High	High	High	High	High	1	1	TMT6plex [N-Term]
TRUE	5			High	Master Protein	Q68SB1.1	RecName: Full=Double-stranded RNA-binding protein Staufen homolog 2; Short=r-staufen protein [OS=Rattus norvegicus]	0.668	0.183624	119.9	80.1	9.95	19.15	0.002	3.336	2	1	1	1	571	62.6	9.52	3.46	1	regulation of biological process;response to stimulus;transport	cytoplasm;endoplasmic reticulum;membrane;nucleus	protein binding;RNA binding	FALSE	Pf00035	171500		Stau2		0	High	High	High	High	High	High	High	High	High	High	1	1	TMT6plex [N-Term]
TRUE	1			High	Master Protein	NP_599233.1	Phosphofurin acidic cluster sorting protein 1 [OS=Rattus norvegicus]	0.669	0.215752	119.8	80.2	13.61	28.57	0	10.493	4	3	3	2	961	104.6	7.75	7.62	3	cell organization and biogenesis;transport	Golgi	protein binding	FALSE	Pf10254	171444		Pacs1		0	High	High	High	High	High	High	High	High	High	High	1	3	TMT6plex [N-Term; N-Term; N-Term]
TRUE	2		eNOS activation	High	Master Protein	NP_071633.1	N(G),N(G)-dimethylarginine dimethylaminohydrolase 1 [OS=Rattus norvegicus]	1.496	0.183624	80.1	119.9	3.48	14.5	0	75.964	56	15	31	14	285	31.4	6.13	103.21	15	metabolic process;regulation of biological process	mitochondrion	catalytic activity;metal ion binding	FALSE	Pf02274	64157	ENSRNOG00000014613.7	Ddah1		4	High	High	High	High	High	High	High	High	High	High	1	14	TMT6plex [N-Term; N-Term; N-Term; N-Term; N-Term; N-Term; N-Term; N-Term; N-Term; N-Term; N-Term; N-Term; N-Term; N-Term]
TRUE	1			High	Master Protein	XP_006228441.1	PREDICTED: kinesin light chain 3 isoform X1 [OS=Rattus norvegicus]	1.507	0.183624	79.8	120.2	6.02	16.75	0	10.04	4	2	7	1	516	56.6	5.82	15.64	2	cellular component movement;transport	cytoplasm	catalytic activity;motor activity;protein binding	FALSE	Pf00515, Pf09311, Pf13374, Pf13414, Pf13424, Pf14559	171549		Klc3		0	High	High	High	High	High	High	High	High	High	High	1	2	TMT6plex [N-Term; N-Term]
TRUE	4			High	Master Protein	ABX54837.1	C-type lectin-related protein 11, partial [OS=Rattus norvegicus]	1.512	0.183624	79.6	120.4	14.81	17.27	0	10.763	19	4	4	4	210	23.9	8.43	12.18	4		membrane		FALSE	Pf00059	362447		Clec2g		0	High	High	High	High	High	High	High	High	High	High	1	4	TMT6plex [N-Term; N-Term; N-Term; N-Term]
TRUE	5			High	Master Protein	NP_001102167.1	Prostamide/prostaglandin F synthase [OS=Rattus norvegicus]	1.517	0.183624	79.4	120.6	9.94	14.85	0	12.698	19	4	4	4	201	21.6	6.02	12.36	4	metabolic process	cytoplasm;cytosol;endoplasmic reticulum	antioxidant activity;catalytic activity;nucleotide binding	FALSE	Pf00152, Pf13911	362676	ENSRNOG00000013468.6	Fam213b	Metabolic pathways; Arachidonic acid metabolism	2	High	High	High	High	High	High	High	High	High	High	1	4	TMT6plex [N-Term; N-Term; N-Term; N-Term]
TRUE	3	Wnt Signaling Pathway and Pluripotency		High	Master Protein	P26051.2	RecName: Full=CD44 antigen; AltName: Full=Extracellular matrix receptor III; Short=ECMR-III; AltName: Full=GP90 lymphocyte homing/adhesion receptor; AltName: Full=HUTCH-I; AltName: Full=Hermes antigen; AltName: Full=Hyaluronate receptor; AltName: Full=Phagocytic glycoprotein 1; Short=PGP-1; AltName: Full=Phagocytic glycoprotein I; Short=PGP-I; AltName: CD_antigen=CD44; Flags: Precursor [OS=Rattus…	1.555	0.183624	78.3	121.7	16.92	24.57	0.007	3.014	3	1	1	1	503	55.9	5.16	4.03	1	cell organization and biogenesis;cellular component movement;defense response;metabolic process;regulation of biological process;response to stimulus	cell surface;cytosol;Golgi;membrane;nucleus	protein binding;receptor activity;signal transducer activity	FALSE	Pf00193	25406		Cd44		1	High	High	High	High	High	High	High	High	High	High	1	1	TMT6plex [N-Term]
TRUE	7			High	Master Protein	NP_073167.1	Protein phosphatase 1 regulatory subunit 1A [OS=Rattus norvegicus]	1.563	0.183624	78	122	10.43	16.82	0	33.369	39	5	12	5	171	18.7	5.41	52	5	metabolic process;regulation of biological process;response to stimulus	cytoplasm	enzyme regulator activity	FALSE	Pf05395	58977	ENSRNOG00000036827.2	Ppp1r1a	Long-term potentiation; Adrenergic signaling in cardiomyocytes	2	High	High	High	High	High	High	High	High	High	High	1	5	TMT6plex [N-Term; N-Term; N-Term; N-Term; N-Term]
TRUE	7	Fatty Acid Beta Oxidation; Beta Oxidation Meta Pathway		High	Master Protein	XP_008763899.1	PREDICTED: choline/ethanolamine kinase isoform X2 [OS=Rattus norvegicus]	1.567	0.183624	77.9	122.1	9.65	21.05	0	9.625	9	4	4	4	407	46.5	5.63	12.12	4	metabolic process		catalytic activity;nucleotide binding	FALSE	Pf01633, Pf01636	29367		Chkb		2	High	High	High	High	High	High	High	High	High	High	1	4	TMT6plex [N-Term; N-Term; N-Term; N-Term]
TRUE	18	Spinal Cord Injury	Vasopressin regulates renal water homeostasis via Aquaporins; Passive transport by Aquaporins	High	Master Protein	NP_036957.1	Aquaporin-4 isoform M1 [OS=Rattus norvegicus]	1.584	0.266063	77.4	122.6	15.25	78.08	0.008	2.712	3	1	1	1	323	34.5	7.11	2.2	1	cell organization and biogenesis;cellular homeostasis;regulation of biological process;response to stimulus;transport	cytoplasm;membrane	protein binding;transporter activity	FALSE	Pf00230	25293	ENSRNOG00000016043.8	Aqp4	Vasopressin-regulated water reabsorption; Bile secretion	7	High	High	High	High	High	High	High	High	High	High	1	1	TMT6plex [N-Term]
TRUE	15		Synthesis of UDP-N-acetyl-glucosamine	High	Master Protein	NP_001128228.1	glucosamine 6-phosphate N-acetyltransferase [OS=Rattus norvegicus]	1.589	0.183624	77.3	122.7	17.88	21.12	0.005	3.229	6	1	1	1	184	20.8	7.69	2.78	1	metabolic process	endosome;Golgi	catalytic activity;protein binding	FALSE	Pf13508	498486	ENSRNOG00000008641.6	Gnpnat1	Amino sugar and nucleotide sugar metabolism	7	High	High	High	High	High	High	High	High	High	High	1	1	TMT6plex [N-Term]
TRUE	2	Striated Muscle Contraction		High	Master Protein	XP_006232635.1	PREDICTED: tropomyosin alpha-3 chain isoform X8 [OS=Rattus norvegicus]	1.616	0.213769	76.5	123.5	9.33	21.24	0	162.718	68	25	94	4	285	33	4.72	301.62	25	cell organization and biogenesis	cytoplasm;cytoskeleton;cytosol	protein binding;structural molecule activity	FALSE	Pf00261, Pf12718	117557	ENSRNOG00000017441.8	Tpm3		1	High	High	High	High	High	High	High	High	High	High	1	23	TMT6plex [N-Term; N-Term; N-Term; N-Term; N-Term; N-Term; N-Term; N-Term; N-Term; N-Term; N-Term; N-Term; N-Term; N-Term; N-Term; N-Term; N-Term; N-Term; N-Term; N-Term; N-Term; N-Term; N-Term]
TRUE	14			High	Master Protein	XP_008768557.1	PREDICTED: tensin-3 isoform X7 [OS=Rattus norvegicus]	1.629	0.183624	76.1	123.9	12.57	19.39	0	7.262	2	3	5	1	1562	168.5	6.81	9.12	3	cellular component movement;regulation of biological process;response to stimulus	cytosol	metal ion binding;protein binding	FALSE	Pf00017, Pf00130, Pf08416, Pf10409	360980		Tns3		0	High	High	High	High	High	High	High	High	High	High	1	3	TMT6plex [N-Term; N-Term; N-Term]
TRUE	1		Factors involved in megakaryocyte development and platelet production	High	Master Protein	NP_001008890.1	hemoglobin subunit epsilon 1 [OS=Rattus norvegicus]	1.646	0.241652	75.6	124.4	22.04	24	0	11.628	12	2	37	1	147	16.1	8.18	110.36	2	cell organization and biogenesis;regulation of biological process;response to stimulus;transport		metal ion binding;protein binding;transporter activity	FALSE	Pf00042	293267	ENSRNOG00000029286.4	Hbe1		2	High	High	High	High	High	High	High	High	High	High	1	2	TMT6plex [N-Term; N-Term]
TRUE	7			High	Master Protein	XP_006226220.1	PREDICTED: SUN domain-containing protein 2 isoform X1 [OS=Rattus norvegicus]	1.667	0.183624	75	125	2.43	16.41	0	5.995	4	2	2	2	730	81.5	6.87	6.12	2	cell organization and biogenesis;cellular component movement;metabolic process;regulation of biological process;transport	chromosome;membrane	protein binding	FALSE	Pf04111, Pf05701, Pf07738, Pf14199, Pf14817	315135	ENSRNOG00000015177.8	Sun2		0	High	High	High	High	High	High	High	High	High	High	1	2	TMT6plex [N-Term; N-Term]
TRUE	10			High	Master Protein	NP_001013988.1	probable tRNA(His) guanylyltransferase [OS=Rattus norvegicus]	1.671	0.183624	74.9	125.1	8.81	22.64	0.001	4.177	6	2	2	2	298	34.8	8.22	4.24	2	cell organization and biogenesis;metabolic process	cytoplasm;mitochondrion	catalytic activity;metal ion binding;nucleotide binding;protein binding	FALSE	Pf04446, Pf14413	303067	ENSRNOG00000005539.7	Thg1l		0	High	High	High	High	High	High	High	High	High	High	1	2	TMT6plex [N-Term; N-Term]
TRUE	4	G1 to S cell cycle control; DNA Replication	Presynaptic phase of homologous DNA pairing and strand exchange; Removal of the Flap Intermediate from the C-strand; HDR through Single Strand Annealing (SSA); Mismatch repair (MMR) directed by MSH2:MSH6 (MutSalpha); Translesion Synthesis by POLH; Fanconi Anemia Pathway; Dual Incision in GG-NER; PCNA-Dependent Long Patch Base Excision Repair; Processing of DNA double-strand break ends; Gap-fillin…	High	Master Protein	NP_001100054.1	Replication protein A 14 kDa subunit [OS=Rattus norvegicus]	1.694	0.183624	74.2	125.8	14.71	20.53	0.007	2.819	14	1	1	1	121	13.6	4.84	3.71	1	metabolic process;regulation of biological process;response to stimulus	nucleus	DNA binding	FALSE	Pf08661	296883	ENSRNOG00000008309.5	Rpa3	DNA replication; Fanconi anemia pathway; Mismatch repair; Nucleotide excision repair; Homologous recombination	74	High	High	High	High	High	High	High	High	High	High	1	1	TMT6plex [N-Term]
TRUE	7		Formation of the cornified envelope	High	Master Protein	NP_001008815.1	Keratin, type II cytoskeletal 80 [OS=Rattus norvegicus]	1.716	0.245156	73.6	126.4	9.55	26.29	0.001	3.937	2	1	1	1	452	50.5	6.2	3.05	1		cytoplasm;cytoskeleton	structural molecule activity	FALSE	Pf00038, Pf12128	315318	ENSRNOG00000025994.6	Krt80		3	High	High	High	High	High	High	High	High	High	High	1	1	TMT6plex [N-Term]
TRUE	5			High	Master Protein	AAA40642.1	alpha-2u-globulin [OS=Rattus norvegicus]	1.804	0.183624	71.3	128.7	16.98	22.2	0	7.693	18	4	4	4	181	20.7	5.63	10.44	4	cell organization and biogenesis;metabolic process;regulation of biological process;response to stimulus;transport	cytosol;extracellular;nucleus	catalytic activity;receptor activity;signal transducer activity;transporter activity	FALSE	Pf00061	259246		LOC259246		0	High	High	High	High	High	High	High	High	High	High	1	4	TMT6plex [N-Term; N-Term; N-Term; N-Term]
TRUE	8	Retinol metabolism	RA biosynthesis pathway	High	Master Protein	NP_001099186.1	Cellular retinoic acid-binding protein 1 [OS=Rattus norvegicus]	1.826	0.183624	70.8	129.2	20.79	22.78	0	9.96	20	2	2	2	137	15.6	5.38	6.83	2	metabolic process;transport	cytoplasm;cytosol	transporter activity	FALSE	Pf00061, Pf14651	25061	ENSRNOG00000023633.4	Crabp1		5	High	High	High	High	High	High	High	High	High	High	1	2	TMT6plex [N-Term; N-Term]
TRUE	9			High	Master Protein	BAA32443.1	50 kDa glycoprotein [OS=Rattus norvegicus]	1.888	0.26434	69.3	130.7	11.26	36.45	0	8.04	6	2	3	2	450	49.1	7.15	10.7	2	cellular homeostasis;transport	membrane	protein binding;transporter activity	FALSE	Pf00909	65207		Rhag		0	High	High	High	High	High	High	High	High	High	High	1	2	TMT6plex [N-Term; N-Term]
TRUE	19			High	Master Protein	BAA06310.1	carboxyesterase E1, partial [OS=Rattus norvegicus]	1.891	0.183624	69.2	130.8	8.78	19.55	0	56.48	55	12	20	1	242	27.4	5.14	69.48	12		organelle lumen	catalytic activity	FALSE	Pf00135	24346		Ces1c		0	High	High	High	High	High	High	High	High	High	High	1	12	TMT6plex [N-Term; N-Term; N-Term; N-Term; N-Term; N-Term; N-Term; N-Term; N-Term; N-Term; N-Term; N-Term]
TRUE	10		Protein methylation	High	Master Protein	XP_213210.4	PREDICTED: methyltransferase-like protein 22 isoform X1 [OS=Rattus norvegicus]	1.894	0.183624	69.1	130.9	21.34	29.24	0	31.374	19	6	7	6	393	43.7	4.81	24.99	6	metabolic process	nucleus	catalytic activity;protein binding	FALSE	Pf10294, Pf12847	287054	ENSRNOG00000002714.7	Mettl22		3	High	High	High	High	High	High	High	High	High	High	1	6	TMT6plex [N-Term; N-Term; N-Term; N-Term; N-Term; N-Term]
TRUE	10	Focal Adhesion; Osteoblast; Inflammatory Response Pathway; Cardiovascular Signaling		High	Master Protein	CAB01633.1	Collagen alpha1, partial [OS=Rattus norvegicus]	1.925	0.241603	68.4	131.6	13.76	41.45	0	18.597	4	6	9	6	1453	137.8	6	20.53	6	cell communication;cell differentiation;cell organization and biogenesis;metabolic process;regulation of biological process;response to stimulus;transport	cytoplasm;endoplasmic reticulum;extracellular;Golgi	metal ion binding;protein binding;structural molecule activity	FALSE	Pf00093, Pf01391, Pf01410	29393		Col1a1		4	High	High	High	High	High	High	High	High	High	High	1	6	TMT6plex [N-Term; N-Term; N-Term; N-Term; N-Term; N-Term]
TRUE	10			High	Master Protein	EDM04782.1	rCG34382, isoform CRA_a [OS=Rattus norvegicus]	1.933	0.258791	68.2	131.8	14.99	102.84	0	155.596	15	28	70	1	1940	223.6	5.81	238.72	28	cell organization and biogenesis;metabolic process;regulation of biological process;transport	cytoskeleton;Golgi	catalytic activity;motor activity;nucleotide binding;protein binding;structural molecule activity;transporter activity	FALSE	Pf00038, Pf00063, Pf00261, Pf01496, Pf01576, Pf02463, Pf02736, Pf04111, Pf05557, Pf05622, Pf05667, Pf05701, Pf06160, Pf07888, Pf08317, Pf09726, Pf10174, Pf12128, Pf12718, Pf13514, Pf15070		ENSRNOG00000046276.2			0	High	High	High	High	High	High	High	High	High	High	1	27	TMT6plex [N-Term; N-Term; N-Term; N-Term; N-Term; N-Term; N-Term; N-Term; N-Term; N-Term; N-Term; N-Term; N-Term; N-Term; N-Term; N-Term; N-Term; N-Term; N-Term; N-Term; N-Term; N-Term; N-Term; N-Term; N-Term; N-Term; N-Term]
TRUE	19	Irinotecan Pathway		High	Master Protein	Q63108.1	RecName: Full=Carboxylesterase 1E; AltName: Full=Carboxyesterase ES-3; AltName: Full=ES-HTEL; AltName: Full=Egasyn; AltName: Full=Liver carboxylesterase 3; AltName: Full=pI 5.5 esterase; Flags: Precursor [OS=Rattus norvegicus]	2.116	0.183624	64.2	135.8	7.14	20.67	0	16.396	10	4	5	2	561	61.7	5.99	17.5	4	metabolic process	endoplasmic reticulum;organelle lumen	catalytic activity	FALSE	Pf00135, Pf00326, Pf00756, Pf07859	29225		Ces1e		1	High	High	High	High	High	High	High	High	High	High	1	4	TMT6plex [N-Term; N-Term; N-Term; N-Term]
TRUE	1			High	Master Protein	NP_058970.1	Glycerol-3-phosphate acyltransferase 1, mitochondrial [OS=Rattus norvegicus]	6.495	0.116901	26.7	173.3	19.62	35.24	0.009	2.566	1	1	1	1	828	93.7	8.06	3.2	1	defense response;metabolic process;regulation of biological process;response to stimulus;transport	membrane;mitochondrion	catalytic activity	FALSE	Pf01553	29653		Gpam	Metabolic pathways; Glycerolipid metabolism; Glycerophospholipid metabolism	3	High	High	High	High	High	High	High	High	High	High	1	1	TMT6plex [N-Term]
