# Supplementary material for: Proteomes of aging and omega-3 supplementation in rat soleus skeletal muscle
Source: PLoS One. 2025 May 27;20(5):e0323602. doi: 10.1371/journal.pone.0323602 (PMC12111612; doi:10.1371/journal.pone.0323602)
Supplement: S4 File — (XLSX) [file pone.0323602.s009.xlsx]

## Sheet: Proteins
Checked	Chromosome	WikiPathways	Reactome Pathways	Protein FDR Confidence: Combined	Master	Accession	Description	Abundance Ratio: (adult) / (aged)	Abundance Ratio Adj. P-Value: (adult) / (aged)	Abundances (Grouped): aged	Abundances (Grouped): adult	Abundances (Grouped) CV [%]: aged	Abundances (Grouped) CV [%]: adult	Exp. q-value: Combined	Sum PEP Score	Coverage [%]	# Peptides	# PSMs	# Unique Peptides	# AAs	MW [kDa]	calc. pI	Score Sequest HT: Sequest HT	# Peptides (by Search Engine): Sequest HT	Biological Process	Cellular Component	Molecular Function	Contaminant	Pfam IDs	Entrez Gene ID	Ensembl Gene ID	Gene Symbol	KEGG Pathways	# Protein Pathway Groups	Found in Sample: [S1] F1: 126, Sample, 1, aged	Found in Sample: [S2] F1: 127N, Sample, 2, aged	Found in Sample: [S3] F1: 127C, Sample, 3, aged	Found in Sample: [S4] F1: 128N, Sample, 4, aged	Found in Sample: [S5] F1: 128C, Sample, 5, aged	Found in Sample: [S6] F1: 129N, Sample, 6, adult	Found in Sample: [S7] F1: 129C, Sample, 7, adult	Found in Sample: [S8] F1: 130N, Sample, 8, adult	Found in Sample: [S9] F1: 130C, Sample, 9, adult	Found in Sample: [S10] F1: 131, Sample, 10, adult	# Protein Groups	TMT6plex (N-term) Count	TMT6plex (N-term) Positions	Modifications
TRUE				High	Master Protein	ABO77244.1	cytochrome b, partial (mitochondrion) [OS=Rattus norvegicus]	2.011	0.0110536	66.4	133.6	22.37	24.78	0.006	3.437	3	1	3	1	224	25.3	7.62	7.34	1	metabolic process	membrane;mitochondrion	catalytic activity;metal ion binding	FALSE	Pf00033, Pf13631					0	High	High	High	High	High	High	High	High	High	High	1	1	TMT6plex [N-Term]
TRUE	18	Focal Adhesion; G13 Signaling Pathway		High	Master Protein	NP_001100863.2	Protein diaphanous homolog 1 [OS=Rattus norvegicus]	1.941	0.0633323	68	132	19.65	46.11	0	9.276	3	3	3	3	1265	140.3	5.58	6.5	3	cell organization and biogenesis;regulation of biological process;response to stimulus		catalytic activity;motor activity;protein binding;RNA binding	FALSE	Pf01576, Pf02181, Pf05266, Pf06367, Pf06371	307483		Diaph1	Focal adhesion; Regulation of actin cytoskeleton; AGE-RAGE signaling pathway in diabetic complications	5	High	High	High	High	High	High	High	High	High	High	1	3	TMT6plex [N-Term; N-Term; N-Term]
TRUE	11	Oxidative phosphorylation; Electron Transport Chain	Formation of ATP by chemiosmotic coupling; Cristae formation	High	Master Protein	NP_446054.1	ATP synthase-coupling factor 6, mitochondrial precursor [OS=Rattus norvegicus]	1.925	0.101877	68.4	131.6	29.01	30.83	0	64.176	50	8	19	8	108	12.5	9.44	67.8	8	metabolic process;transport	membrane;mitochondrion	catalytic activity;transporter activity	FALSE	Pf05511	94271	ENSRNOG00000001551.4	Atp5j	Metabolic pathways; Huntington's disease; Alzheimer's disease; Parkinson's disease; Oxidative phosphorylation	14	High	High	High	High	High	High	High	High	High	High	1	5	TMT6plex [N-Term; N-Term; N-Term; N-Term; N-Term]
TRUE	5	ErbB signaling pathway; Insulin Signaling; Alpha6-Beta4 Integrin Signaling Pathway; IL-2 Signaling Pathway	VEGFR2 mediated vascular permeability; HSF1-dependent transactivation; mTORC1-mediated signalling; CD28 dependent PI3K/Akt signaling; Macroautophagy; TP53 Regulates Metabolic Genes; Regulation of PTEN gene transcription; Regulation of TP53 Degradation; Energy dependent regulation of mTOR by LKB1-AMPK	High	Master Protein	NP_063971.1	Serine/threonine-protein kinase mTOR [OS=Rattus norvegicus]	1.864	0.135166	69.8	130.2	19.36	34.6	0.01	2.929	0	1	1	1	2549	288.6	7.17	2.65	1	cell communication;cell growth;cell organization and biogenesis;metabolic process;regulation of biological process;response to stimulus	cytoplasm;cytosol;endoplasmic reticulum;Golgi;membrane;mitochondrion;nucleus;vacuole	catalytic activity;DNA binding;nucleotide binding;protein binding	FALSE	Pf00454, Pf02259, Pf02260, Pf08771, Pf11865	56718	ENSRNOG00000009615.7	Mtor	Endocrine resistance; Central carbon metabolism in cancer; Insulin signaling pathway; ErbB signaling pathway; HIF-1 signaling pathway; Pathways in cancer; Acute myeloid leukemia; Phospholipase D signaling pathway; Longevity regulating pathway - multiple species; Adipocytokine signaling pathway; Jak-STAT signaling pathway; EGFR tyrosine kinase inhibitor resistance; Glioma; Proteoglycans in cancer;…	59	High	High	High	High	High	High	High	High	High	High	1	1	TMT6plex [N-Term]
TRUE	12			High	Master Protein	XP_006249183.1	PREDICTED: mitochondrial fission 1 protein isoform X1 [OS=Rattus norvegicus]	1.82	0.109403	70.9	129.1	24.22	35.03	0	20.066	20	3	4	3	186	21	8.31	16.48	3	cell organization and biogenesis;cellular homeostasis;metabolic process;regulation of biological process;response to stimulus;transport	endoplasmic reticulum;membrane;mitochondrion	protein binding	FALSE	Pf14852, Pf14853	288584		Fis1		0	High	High	High	High	High	High	High	High	High	High	1	3	TMT6plex [N-Term; N-Term; N-Term]
TRUE	3			High	Master Protein	XP_006234591.1	PREDICTED: ADP-ribosylation factor GTPase-activating protein 2 isoform X1 [OS=Rattus norvegicus]	1.744	0.114593	72.9	127.1	23.93	43.56	0	22.581	15	9	10	9	543	59	8.18	19.03	9	regulation of biological process;transport	cytosol;Golgi;membrane	enzyme regulator activity;metal ion binding	FALSE	Pf01412	362162		Arfgap2		0	High	High	High	High	High	High	High	High	High	High	1	9	TMT6plex [N-Term; N-Term; N-Term; N-Term; N-Term; N-Term; N-Term; N-Term; N-Term]
TRUE	14; 8	Electron Transport Chain		High	Master Protein	NP_071948.1	cytochrome c oxidase subunit 7A2, mitochondrial precursor [OS=Rattus norvegicus]	1.683	0.0177201	74.5	125.5	16.35	13.4	0	21.831	28	2	9	2	83	9.3	10.27	32.56	2	metabolic process;transport	membrane;mitochondrion	catalytic activity;transporter activity	FALSE	Pf02238	688386; 29507	ENSRNOG00000042903.1	Cox7a2l2; Cox7a2	Huntington's disease; Non-alcoholic fatty liver disease (NAFLD); Parkinson's disease; Alzheimer's disease; Cardiac muscle contraction; Oxidative phosphorylation	7	High	High	High	High	High	High	High	High	High	High	1	2	TMT6plex [N-Term; N-Term]
TRUE	1	Oxidative phosphorylation; Electron Transport Chain		High	Master Protein	XP_002725549.2	PREDICTED: NADH dehydrogenase [ubiquinone] 1 alpha subcomplex subunit 3 [OS=Rattus norvegicus]	1.683	0.0712939	74.5	125.5	27.02	13.47	0	7.687	11	1	3	1	103	11.5	9.04	9.81	1	cell organization and biogenesis	membrane;mitochondrion		FALSE	Pf14987	691001		Ndufa3	Oxidative phosphorylation; Metabolic pathways; Parkinson's disease; Non-alcoholic fatty liver disease (NAFLD); Alzheimer's disease; Huntington's disease	8	High	High	High	High	High	High	High	High	High	High	1	1	TMT6plex [N-Term]
TRUE	1	Oxidative phosphorylation; Electron Transport Chain	Complex I biogenesis	High	Master Protein	NP_001099830.1	NADH dehydrogenase [ubiquinone] 1 beta subcomplex subunit 8, mitochondrial [OS=Rattus norvegicus]	1.665	0.0507047	75	125	26.95	18.44	0	12.437	35	4	5	4	186	21.9	6.05	17.22	4	cell organization and biogenesis;metabolic process;transport	endoplasmic reticulum;membrane;mitochondrion	catalytic activity	FALSE	Pf05821	293991	ENSRNOG00000014078.7	Ndufb8	Oxidative phosphorylation; Parkinson's disease; Non-alcoholic fatty liver disease (NAFLD); Metabolic pathways; Alzheimer's disease; Huntington's disease	13	High	High	High	High	High	High	High	High	High	High	1	4	TMT6plex [N-Term; N-Term; N-Term; N-Term]
TRUE	6		HSP90 chaperone cycle for steroid hormone receptors (SHR); Neutrophil degranulation; MHC class II antigen presentation; COPI-independent Golgi-to-ER retrograde traffic; COPI-mediated anterograde transport	High	Master Protein	NP_001009602.1	Actin-related protein 10 [OS=Rattus norvegicus]	1.661	0.0205444	75.2	124.8	13.27	17.96	0	6.428	6	2	2	2	417	46.2	7.37	7.04	2	cellular component movement			FALSE	Pf00022	299121	ENSRNOG00000007504.7	Actr10		19	High	High	High	High	High	High	High	High	High	High	1	2	TMT6plex [N-Term; N-Term]
TRUE				High	Master Protein	EDL79235.1	rCG26696 [OS=Rattus norvegicus]	1.657	0.00685974	75.3	124.7	11.59	13.1	0	8120.58	72	707	4219	1	10285	1142.4	6.32	17240	707			protein binding	FALSE	Pf00041, Pf00047, Pf07679, Pf07686, Pf13895, Pf14292					0	High	High	High	High	High	High	High	High	High	High	1	635	TMT6plex [N-Term; N-Term; N-Term; N-Term; N-Term; N-Term; N-Term; N-Term; N-Term; N-Term; N-Term; N-Term; N-Term; N-Term; N-Term; N-Term; N-Term; N-Term; N-Term; N-Term; N-Term; N-Term; N-Term; N-Term; N-Term; N-Term; N-Term; N-Term; N-Term; N-Term; N-Term; N-Term; N-Term; N-Term; N-Term; N-Term; N-Term; N-Term; N-Term; N-Term; N-Term; N-Term; N-Term; N-Term; N-Term; N-Term; N-Term; N-Term; N-Ter…	Met-loss [N-Term]
TRUE				High	Master Protein	ABO77359.1	cytochrome c oxidase subunit I, partial (mitochondrion) [OS=Rattus norvegicus]	1.616	0.126177	76.4	123.6	21.47	21.38	0	6.963	3	1	5	1	234	25.3	6.01	13.34	1	metabolic process;transport	membrane;mitochondrion	catalytic activity;metal ion binding;transporter activity	FALSE	Pf00115					0	High	High	High	High	High	High	High	High	High	High	1	1	TMT6plex [N-Term]
TRUE	12	Oxidative phosphorylation; Electron Transport Chain	Formation of ATP by chemiosmotic coupling; Cristae formation	High	Master Protein	NP_001258046.1	ATP synthase subunit f, mitochondrial [OS=Rattus norvegicus]	1.61	0.0888628	76.6	123.4	8.25	22	0	16.331	40	4	14	4	88	10.4	10.04	42.72	4	metabolic process;transport	membrane;mitochondrion;nucleus	catalytic activity	FALSE	Pf10206	690441	ENSRNOG00000027049.6	Atp5j2	Metabolic pathways; Oxidative phosphorylation	11	High	High	High	High	High	High	High	High	High	High	1	4	TMT6plex [N-Term; N-Term; N-Term; N-Term]	Met-loss [N-Term]
TRUE	20		Sphingolipid de novo biosynthesis	High	Master Protein	NP_775139.1	sphingosine-1-phosphate lyase 1 [OS=Rattus norvegicus]	1.586	0.127905	77.3	122.7	12.06	34.48	0	10.018	7	5	5	5	568	63.7	9.17	14.24	5	cell death;cell differentiation;cellular component movement;metabolic process;regulation of biological process;response to stimulus	endoplasmic reticulum;membrane	catalytic activity	FALSE	Pf00155, Pf00266, Pf00282	286896	ENSRNOG00000000565.6	Sgpl1	Metabolic pathways; Sphingolipid metabolism; Sphingolipid signaling pathway	7	High	High	High	High	High	High	High	High	High	High	1	5	TMT6plex [N-Term; N-Term; N-Term; N-Term; N-Term]
TRUE	12			High	Master Protein	XP_006249389.1	PREDICTED: transmembrane emp24 domain-containing protein 2 isoform X1 [OS=Rattus norvegicus]	1.544	0.134879	78.6	121.4	13.86	31.5	0.01	3.02	4	1	3	1	208	23.4	5.01	9.7	1	cell organization and biogenesis;regulation of biological process;transport	endoplasmic reticulum;Golgi;membrane	protein binding	FALSE	Pf01105	65165		Tmed2		0	High	High	High	High	High	High	High	High	High	High	1	1	TMT6plex [N-Term]
TRUE	X			High	Master Protein	NP_997683.1	ATP-binding cassette sub-family B member 7, mitochondrial [OS=Rattus norvegicus]	1.538	0.0730408	78.8	121.2	16.75	15.12	0.004	3.618	1	1	1	1	752	82.5	9.31	4.34	1	cellular homeostasis;transport	membrane;mitochondrion	catalytic activity;nucleotide binding;transporter activity	FALSE	Pf00005, Pf00664, Pf13207, Pf13304	302395		Abcb7	ABC transporters	1	High	High	High	High	High	High	High	High	High	High	1	1	TMT6plex [N-Term]
TRUE	15			High	Master Protein	Q5RKG6.1	RecName: Full=Tripartite motif-containing protein 35 [OS=Rattus norvegicus]	1.516	0.0515936	79.5	120.5	20.61	16.57	0.008	3.338	4	1	1	1	501	57.3	7.14	2.84	1	cell death;defense response;regulation of biological process;response to stimulus	cytoplasm;nucleus	metal ion binding;protein binding	FALSE	Pf00097, Pf00622, Pf00643, Pf05290, Pf13639, Pf13765, Pf13863, Pf13920, Pf13923, Pf14634, Pf14835, Pf15227	498538		Trim35		0	High	High	High	High	High	High	High	High	High	High	1	1	TMT6plex [N-Term]
TRUE	13	Alanine and aspartate metabolism		High	Master Protein	NP_446251.1	Aspartate--tRNA ligase, cytoplasmic [OS=Rattus norvegicus]	1.506	0.0574073	79.8	120.2	8.88	19.63	0	35.639	19	9	12	9	501	57.1	6.44	38.65	9	metabolic process	cytoplasm;cytosol;membrane	catalytic activity;nucleotide binding;protein binding;RNA binding	FALSE	Pf00152, Pf01336	116483	ENSRNOG00000003743.7	Dars	Aminoacyl-tRNA biosynthesis	2	High	High	High	High	High	High	High	High	High	High	1	9	TMT6plex [N-Term; N-Term; N-Term; N-Term; N-Term; N-Term; N-Term; N-Term; N-Term]
TRUE	2		Reversible hydration of carbon dioxide	High	Master Protein	NP_062165.2	carbonic anhydrase 3 [OS=Rattus norvegicus]	0.666	0.110134	120.1	79.9	5.77	19.87	0	478.527	90	23	431	23	260	29.4	7.37	1858.33	23	metabolic process;response to stimulus	cytoplasm;cytosol	catalytic activity;metal ion binding	FALSE	Pf00194	54232	ENSRNOG00000010079.6	Car3	Nitrogen metabolism	3	High	High	High	High	High	High	High	High	High	High	1	17	TMT6plex [N-Term; N-Term; N-Term; N-Term; N-Term; N-Term; N-Term; N-Term; N-Term; N-Term; N-Term; N-Term; N-Term; N-Term; N-Term; N-Term; N-Term]
TRUE	20			High	Master Protein	XP_001057922.1	PREDICTED: corneodesmosin isoform X2 [OS=Rattus norvegicus]	0.664	0.0479808	120.2	79.8	22.23	16.51	0.008	3.332	2	1	3	1	540	53	9.04	9.4	1	regulation of biological process	cytoplasm;cytoskeleton	protein binding	FALSE		682408		LOC682408; Cdsn		0	High	High	High	High	High	High	High	High	High	High	1	1	TMT6plex [N-Term]
TRUE	20			High	Master Protein	NP_001004225.1	ES1 protein homolog, mitochondrial precursor [OS=Rattus norvegicus]	0.664	0.0725406	120.2	79.8	17.69	11.48	0	77.04	35	8	16	8	266	28.2	8.92	67.3	8		mitochondrion		FALSE	Pf01965	294326	ENSRNOG00000001211.4	RGD1303003		0	High	High	High	High	High	High	High	High	High	High	1	7	TMT6plex [N-Term; N-Term; N-Term; N-Term; N-Term; N-Term; N-Term]
TRUE	8	Striated Muscle Contraction; Regulation of Actin Cytoskeleton	Striated Muscle Contraction	High	Master Protein	NP_036738.1	myosin light chain 3 [OS=Rattus norvegicus]	0.664	0.0197818	120.2	79.8	12.43	4.03	0	617.814	86	23	933	19	200	22.1	5.1	3821.41	23	regulation of biological process		catalytic activity;metal ion binding;motor activity;protein binding	FALSE	Pf13499	24585	ENSRNOG00000020955.5	Myl3	Cardiac muscle contraction; Adrenergic signaling in cardiomyocytes; Hypertrophic cardiomyopathy (HCM); Dilated cardiomyopathy	8	High	High	High	High	High	High	High	High	High	High	1	17	TMT6plex [N-Term; N-Term; N-Term; N-Term; N-Term; N-Term; N-Term; N-Term; N-Term; N-Term; N-Term; N-Term; N-Term; N-Term; N-Term; N-Term; N-Term]
TRUE	20			High	Master Protein	XP_006256524.1	PREDICTED: cell division cycle and apoptosis regulator protein 1 isoform X1 [OS=Rattus norvegicus]	0.663	0.0486552	120.3	79.7	10.49	23.2	0.003	4.384	1	2	2	2	1157	133	5.94	5.83	2	cell division;regulation of biological process		DNA binding;RNA binding	FALSE	Pf02037, Pf14443, Pf14444	361849		Ccar1		0	High	High	High	High	High	High	High	High	High	High	1	2	TMT6plex [N-Term; N-Term]
TRUE	10			High	Master Protein	P23785.3	RecName: Full=Granulins; Contains: RecName: Full=Acrogranin; AltName: Full=Progranulin; Contains: RecName: Full=Granulin-1; AltName: Full=Granulin G; Contains: RecName: Full=Granulin-2; AltName: Full=Granulin F; Contains: RecName: Full=Granulin-3; AltName: Full=Epithelin-2; AltName: Full=Granulin B; Contains: RecName: Full=Granulin-4; AltName: Full=Epithelin-1; AltName: Full=Granulin A; Contains:…	0.66	0.104527	120.5	79.5	39.96	14.7	0.002	4.346	2	1	1	1	588	63.3	6.47	4.31	1	cell proliferation;regulation of biological process;response to stimulus;transport	endoplasmic reticulum;endosome;extracellular;mitochondrion;vacuole	protein binding;RNA binding	FALSE	Pf00396	29143		Grn		0	High	High	High	High	High	High	High	High	High	High	1	1	TMT6plex [N-Term]
TRUE	5			High	Master Protein	XP_006238168.1	PREDICTED: clathrin light chain A isoform X3 [OS=Rattus norvegicus]	0.66	0.00333965	120.5	79.5	7.66	6.38	0	16.515	24	5	7	5	218	23.6	4.5	24.22	5	cell division;cell organization and biogenesis;transport	membrane	protein binding;structural molecule activity	FALSE	Pf01086	83800	ENSRNOG00000014635.8	Clta		0	High	High	High	High	High	High	High	High	High	High	1	5	TMT6plex [N-Term; N-Term; N-Term; N-Term; N-Term]
TRUE	20		Neutrophil degranulation	High	Master Protein	NP_036970.1	Cystatin-B [OS=Rattus norvegicus]	0.659	0.00997944	120.6	79.4	8.48	11.86	0.001	5.333	18	2	2	2	98	11.2	6.3	6.34	2	regulation of biological process;response to stimulus	cytoplasm;cytosol	enzyme regulator activity;protein binding;RNA binding	FALSE	Pf00031	25308	ENSRNOG00000001201.4	Cstb		3	High	High	High	High	High	High	High	High	High	High	1	2	TMT6plex [N-Term; N-Term]
TRUE	10			High	Master Protein	NP_036941.1	2',3'-cyclic-nucleotide 3'-phosphodiesterase [OS=Rattus norvegicus]	0.658	0.0918424	120.6	79.4	7.3	22.15	0	15.287	9	4	4	4	420	47.2	8.9	13.4	4	cell differentiation;cell organization and biogenesis;metabolic process;response to stimulus	cytoplasm;membrane	catalytic activity;nucleotide binding;RNA binding	FALSE	Pf01591, Pf05881, Pf06414, Pf08302, Pf13207, Pf13238, Pf13401, Pf13671	25275	ENSRNOG00000017496.4	Cnp		0	High	High	High	High	High	High	High	High	High	High	1	4	TMT6plex [N-Term; N-Term; N-Term; N-Term]
TRUE	3			High	Master Protein	NP_001009966.1	Protein kinase C and casein kinase substrate in neurons protein 3 [OS=Rattus norvegicus]	0.658	0.00891765	120.6	79.4	9.31	12.23	0	89.66	38	15	37	15	424	48.6	6.1	118.96	15	cell organization and biogenesis;metabolic process;regulation of biological process	cytoplasm;cytosol;endosome;membrane	catalytic activity;protein binding	FALSE	Pf00018, Pf00611, Pf07653, Pf14604	311187		Pacsin3		0	High	High	High	High	High	High	High	High	High	High	1	15	TMT6plex [N-Term; N-Term; N-Term; N-Term; N-Term; N-Term; N-Term; N-Term; N-Term; N-Term; N-Term; N-Term; N-Term; N-Term; N-Term]
TRUE	3		mRNA Splicing - Major Pathway	High	Master Protein	NP_937765.1	heterogeneous nuclear ribonucleoprotein A3 isoform a [OS=Rattus norvegicus]	0.657	0.0712939	120.7	79.3	21.28	7.83	0	72.624	26	13	25	11	379	39.6	9.01	93.19	13	metabolic process;transport	cytoplasm;nucleus;spliceosomal complex	RNA binding;transporter activity	FALSE	Pf00076, Pf13893, Pf14259	362152	ENSRNOG00000052968.1	Hnrnpa3	Spliceosome	5	High	High	High	High	High	High	High	High	High	High	1	11	TMT6plex [N-Term; N-Term; N-Term; N-Term; N-Term; N-Term; N-Term; N-Term; N-Term; N-Term; N-Term]
TRUE	17	Spinal Cord Injury; Striated Muscle Contraction; Alpha6-Beta4 Integrin Signaling Pathway	Striated Muscle Contraction; Caspase-mediated cleavage of cytoskeletal proteins	High	Master Protein	EDL78721.1	vimentin, isoform CRA_b [OS=Rattus norvegicus]	0.657	0.00897999	120.7	79.3	11.04	10.26	0	266.669	72	35	166	29	466	53.7	5.12	567.62	35	cell differentiation;cell organization and biogenesis;metabolic process;regulation of biological process;response to stimulus	cytoplasm;cytoskeleton;cytosol;membrane	protein binding;RNA binding;structural molecule activity	FALSE	Pf00038, Pf04111, Pf04156, Pf04732, Pf10186	81818	ENSRNOG00000018087.5	Vim		10	High	High	High	High	High	High	High	High	High	High	1	32	TMT6plex [N-Term; N-Term; N-Term; N-Term; N-Term; N-Term; N-Term; N-Term; N-Term; N-Term; N-Term; N-Term; N-Term; N-Term; N-Term; N-Term; N-Term; N-Term; N-Term; N-Term; N-Term; N-Term; N-Term; N-Term; N-Term; N-Term; N-Term; N-Term; N-Term; N-Term; N-Term; N-Term]
TRUE	4			High	Master Protein	XP_008774006.1	PREDICTED: poly(rC)-binding protein 1 [OS=Rattus norvegicus]	0.656	0.113652	120.8	79.2	20.27	25.26	0	56.129	44	11	15	6	337	35.5	7.37	57.12	11	metabolic process;regulation of biological process	cytoplasm;cytosol;membrane;nucleus	DNA binding;protein binding;RNA binding	FALSE	Pf00013, Pf13014	500242		Pcbp1	Spliceosome	1	High	High	High	High	High	High	High	High	High	High	1	11	TMT6plex [N-Term; N-Term; N-Term; N-Term; N-Term; N-Term; N-Term; N-Term; N-Term; N-Term; N-Term]
TRUE				High	Master Protein	sp		0.655	0.053241	120.9	79.1	6.09	20.89	0	29.076	25	4	45	4	231	24.4	7.18	126.33	4				TRUE						0	High	High	High	High	High	High	High	High	High	High	1	4	TMT6plex [N-Term; N-Term; N-Term; N-Term]
TRUE	14			High	Master Protein	XP_017454714.1	PREDICTED: protein cordon-bleu isoform X1 [OS=Rattus norvegicus]	0.654	0.0119789	120.9	79.1	15.6	12.41	0	40.688	7	7	10	7	1341	143.9	7.8	45.12	7	cell growth;cell organization and biogenesis;regulation of biological process	cytoskeleton;cytosol;membrane	protein binding	FALSE	Pf09469	305497	ENSRNOG00000004281.7	Cobl		0	High	High	High	High	High	High	High	High	High	High	1	7	TMT6plex [N-Term; N-Term; N-Term; N-Term; N-Term; N-Term; N-Term]
TRUE	13		Mitochondrial Fatty Acid Beta-Oxidation	High	Master Protein	NP_114054.1	acyl-CoA-binding protein [OS=Rattus norvegicus]	0.654	0.018572	120.9	79.1	15.19	10.49	0	30.466	51	3	7	3	87	10	8.82	35.2	3	cell communication;cell proliferation;defense response;metabolic process;regulation of biological process;response to stimulus;transport	cytoplasm;endoplasmic reticulum;Golgi;membrane;mitochondrion;nucleus	protein binding	FALSE	Pf00887	25045	ENSRNOG00000046889.3	Dbi	PPAR signaling pathway	5	High	High	High	High	High	High	High	High	High	High	1	3	TMT6plex [N-Term; N-Term; N-Term]
TRUE	7	Cytoplasmic Ribosomal Proteins	SRP-dependent cotranslational protein targeting to membrane; Formation of a pool of free 40S subunits; Major pathway of rRNA processing in the nucleolus and cytosol; GTP hydrolysis and joining of the 60S ribosomal subunit; Nonsense Mediated Decay (NMD) enhanced by the Exon Junction Complex (EJC); Nonsense Mediated Decay (NMD) independent of the Exon Junction Complex (EJC); L13a-mediated translati…	High	Master Protein	NP_942048.1	60S ribosomal protein L3 [OS=Rattus norvegicus]	0.653	0.0156254	121	79	7.71	14.07	0	17.876	16	8	10	6	403	46.1	10.21	27.05	8	cell organization and biogenesis;metabolic process;response to stimulus	cytoplasm;cytosol;nucleus;ribosome	RNA binding;structural molecule activity	FALSE	Pf00297	300079	ENSRNOG00000016896.8	Rpl3	Ribosome	17	High	High	High	High	High	High	High	High	High	High	1	8	TMT6plex [N-Term; N-Term; N-Term; N-Term; N-Term; N-Term; N-Term; N-Term]
TRUE	8			High	Master Protein	NP_543178.2	HIG1 domain family member 1A, mitochondrial [OS=Rattus norvegicus]	0.65	0.132582	121.2	78.8	19.62	32.11	0	8.807	24	1	2	1	93	10.3	9.99	11.11	1	cell communication;metabolic process;regulation of biological process;response to stimulus;transport	membrane;mitochondrion;nucleus		FALSE	Pf04588	140937	ENSRNOG00000019428.7	Higd1a		0	High	High	High	High	High	High	High	High	High	High	1	1	TMT6plex [N-Term]
TRUE	4			High	Master Protein	NP_001007746.1	Transmembrane protein 43 [OS=Rattus norvegicus]	0.65	0.0713859	121.2	78.8	9.69	26.81	0	6.742	5	2	2	2	400	44.7	7.36	7.69	2	cell organization and biogenesis	endoplasmic reticulum;Golgi;membrane;nucleus;organelle lumen	protein binding	FALSE	Pf07787, Pf09721	362401	ENSRNOG00000007519.6	Tmem43		0	High	High	High	High	High	High	High	High	High	High	1	2	TMT6plex [N-Term; N-Term]
TRUE	5			High	Master Protein	NP_954539.1	Heterochromatin protein 1-binding protein 3 [OS=Rattus norvegicus]	0.648	0.00696307	121.4	78.6	13.52	9.44	0	99.803	42	22	38	22	553	60.8	9.67	121.14	22	cell organization and biogenesis;regulation of biological process;response to stimulus	chromosome;nucleus	DNA binding;protein binding	FALSE	Pf00538	313647		Hp1bp3		0	High	High	High	High	High	High	High	High	High	High	1	22	TMT6plex [N-Term; N-Term; N-Term; N-Term; N-Term; N-Term; N-Term; N-Term; N-Term; N-Term; N-Term; N-Term; N-Term; N-Term; N-Term; N-Term; N-Term; N-Term; N-Term; N-Term; N-Term; N-Term]
TRUE	10		B-WICH complex positively regulates rRNA expression	High	Master Protein	XP_006246864.1	PREDICTED: myb-binding protein 1A isoform X1 [OS=Rattus norvegicus]	0.648	0.0420224	121.4	78.6	24.18	9.68	0	12.858	4	5	5	5	1344	152.2	8.95	12.46	5	cell communication;cell differentiation;metabolic process;regulation of biological process;response to stimulus;transport	cytoplasm;membrane;nucleus	catalytic activity;DNA binding;RNA binding	FALSE	Pf04931	60571	ENSRNOG00000015236.5	Mybbp1a		4	High	High	High	High	High	High	High	High	High	High	1	5	TMT6plex [N-Term; N-Term; N-Term; N-Term; N-Term]
TRUE	14	Glycolysis and Gluconeogenesis; Hexoses metabolism in proximal tubules	Glycolysis; Gluconeogenesis	High	Master Protein	NP_059024.1	phosphoglycerate mutase 2 [OS=Rattus norvegicus]	0.645	0.0040836	121.6	78.4	7.95	9.64	0	104.605	52	13	44	9	253	28.7	8.72	169.23	13	metabolic process;regulation of biological process;response to stimulus	cytosol;nucleus	catalytic activity	FALSE	Pf00300	24959	ENSRNOG00000013532.7	Pgam2	Glycine, serine and threonine metabolism; Glycolysis / Gluconeogenesis; Biosynthesis of amino acids; Glucagon signaling pathway; Metabolic pathways; Central carbon metabolism in cancer; Carbon metabolism	14	High	High	High	High	High	High	High	High	High	High	1	12	TMT6plex [N-Term; N-Term; N-Term; N-Term; N-Term; N-Term; N-Term; N-Term; N-Term; N-Term; N-Term; N-Term]
TRUE	7	mRNA processing		High	Master Protein	Q00438.1	RecName: Full=Polypyrimidine tract-binding protein 1; Short=PTB; AltName: Full=Heterogeneous nuclear ribonucleoprotein I; Short=hnRNP I; AltName: Full=Pyrimidine-binding protein; Short=PYBP [OS=Rattus norvegicus]	0.644	0.0039559	121.6	78.4	7.52	8.88	0	35.255	17	8	12	8	555	59.3	9.1	43.66	8	metabolic process;regulation of biological process	cytoplasm;membrane;nucleus	catalytic activity;DNA binding;RNA binding	FALSE	Pf00076, Pf13893, Pf14259	29497		Ptbp1		1	High	High	High	High	High	High	High	High	High	High	1	8	TMT6plex [N-Term; N-Term; N-Term; N-Term; N-Term; N-Term; N-Term; N-Term]
TRUE	16	Striated Muscle Contraction	Striated Muscle Contraction; Smooth Muscle Contraction	High	Master Protein	NP_036810.1	Tropomyosin alpha-4 chain [OS=Rattus norvegicus]	0.644	0.0110536	121.7	78.3	9.15	14.02	0	277.339	59	28	519	10	248	28.5	4.69	1698.67	28	cell differentiation;cell organization and biogenesis	cytoplasm;cytoskeleton;membrane	metal ion binding;protein binding;structural molecule activity	FALSE	Pf00261, Pf12718	24852	ENSRNOG00000015496.6	Tpm4	Adrenergic signaling in cardiomyocytes; Cardiac muscle contraction; Hypertrophic cardiomyopathy (HCM); Dilated cardiomyopathy	8	High	High	High	High	High	High	High	High	High	High	1	21	TMT6plex [N-Term; N-Term; N-Term; N-Term; N-Term; N-Term; N-Term; N-Term; N-Term; N-Term; N-Term; N-Term; N-Term; N-Term; N-Term; N-Term; N-Term; N-Term; N-Term; N-Term; N-Term]
TRUE	17			High	Master Protein	NP_001014031.2	RHO family-interacting cell polarization regulator 2 [OS=Rattus norvegicus]	0.643	0.0171129	121.7	78.3	18.78	7.41	0	17.168	2	2	5	2	1310	144.6	5.47	24.95	2	cell differentiation;cell organization and biogenesis;cellular homeostasis;regulation of biological process;response to stimulus	cytoplasm;cytoskeleton;membrane	metal ion binding;protein binding	FALSE	Pf00210	306934	ENSRNOG00000018804.6	Fam65b; Ripor2		0	High	High	High	High	High	High	High	High	High	High	1	2	TMT6plex [N-Term; N-Term]
TRUE	10			High	Master Protein	AAI66769.1	Taf15 protein [OS=Rattus norvegicus]	0.643	0.0155252	121.8	78.2	16.24	6.04	0	6.575	6	2	2	2	572	60	8.4	5.72	2	regulation of biological process	cytoplasm;nucleus	metal ion binding;RNA binding	FALSE	Pf00076, Pf00641, Pf13893, Pf14259	287571	ENSRNOG00000058393.1	Taf15		0	High	High	High	High	High	High	High	High	High	High	1	6	TMT6plex [N-Term; N-Term; N-Term; N-Term; N-Term; N-Term]
TRUE	17			High	Master Protein	XP_001069890.2	PREDICTED: inter-alpha-trypsin inhibitor heavy chain H5 isoform X3 [OS=Rattus norvegicus]	0.641	0.152743	121.9	78.1	23.12	18.56	0	5.493	1	1	1	1	953	106.5	8.28	4.81	1	metabolic process		enzyme regulator activity	FALSE	Pf00092, Pf06668, Pf08487, Pf10138, Pf13519, Pf13768	684327		LOC684327		0	High	High	High	High	High	High	High	High	High	High	1	1	TMT6plex [N-Term]
TRUE	12			High	Master Protein	NP_446008.1	Protein BUD31 homolog [OS=Rattus norvegicus]	0.64	0.00811004	121.9	78.1	9.51	12.23	0.004	3.773	7	1	1	1	144	17.1	8.91	4.65	1	metabolic process;regulation of biological process	nucleus;spliceosomal complex	protein binding	FALSE	Pf01125	89819		Bud31	Spliceosome	1	High	High	High	High	High	High	High	High	High	High	1	1	TMT6plex [N-Term]
TRUE	20	Focal Adhesion		High	Master Protein	NP_001094211.1	collagen alpha-2(VI) chain precursor [OS=Rattus norvegicus]	0.64	0.0573713	121.9	78.1	20.37	10.17	0	100.523	19	16	49	16	1027	109.6	6.61	167.19	16	cell organization and biogenesis;response to stimulus	extracellular;membrane		FALSE	Pf00092, Pf01391, Pf13519	361821	ENSRNOG00000001254.6	Col6a2	ECM-receptor interaction; Protein digestion and absorption; Focal adhesion; PI3K-Akt signaling pathway	5	High	High	High	High	High	High	High	High	High	High	1	16	TMT6plex [N-Term; N-Term; N-Term; N-Term; N-Term; N-Term; N-Term; N-Term; N-Term; N-Term; N-Term; N-Term; N-Term; N-Term; N-Term; N-Term]
TRUE	5			High	Master Protein	NP_001014084.1	uncharacterized protein LOC313163 [OS=Rattus norvegicus]	0.638	0.00936019	122.1	77.9	11.64	13.22	0	17.69	13	3	6	2	216	24.4	8.34	19.77	3	regulation of biological process;response to stimulus;transport	cytoplasm;nucleus	catalytic activity;nucleotide binding;protein binding	FALSE	Pf00025, Pf00071, Pf08477	313163	ENSRNOG00000031013.3	RGD1306195	RNA transport; Ribosome biogenesis in eukaryotes; HTLV-I infection; Epstein-Barr virus infection	4	High	High	High	High	High	High	High	High	High	High	1	3	TMT6plex [N-Term; N-Term; N-Term]
TRUE	13			High	Master Protein	NP_001300997.1	myelin protein P0 isoform L-MPZ precursor [OS=Rattus norvegicus]	0.638	0.0730111	122.1	77.9	23.86	11.34	0	24.603	20	6	11	6	312	34.4	9.55	35.9	6	cell organization and biogenesis;regulation of biological process	endoplasmic reticulum;membrane;vacuole		FALSE	Pf07686, Pf10570	24564		Mpz		0	High	High	High	High	High	High	High	High	High	High	1	6	TMT6plex [N-Term; N-Term; N-Term; N-Term; N-Term; N-Term]
TRUE	8			High	Master Protein	Q9JIL3.2	RecName: Full=Interleukin enhancer-binding factor 3 [OS=Rattus norvegicus]	0.637	0.00452897	122.2	77.8	12.23	10.28	0	25.346	8	7	7	7	897	95.9	8.75	25.93	7	defense response;metabolic process;regulation of biological process;response to stimulus	cytoplasm;extracellular;membrane;mitochondrion;nucleus	DNA binding;protein binding;RNA binding	FALSE	Pf00035, Pf07528, Pf14709	84472		Ilf3		0	High	High	High	High	High	High	High	High	High	High	1	7	TMT6plex [N-Term; N-Term; N-Term; N-Term; N-Term; N-Term; N-Term]
TRUE	10		Rho GTPase cycle; Signalling by NGF; Axonal growth stimulation; Axonal growth inhibition (RHOA activation)	High	Master Protein	NP_001007006.1	rho GDP-dissociation inhibitor 1 [OS=Rattus norvegicus]	0.636	0.0532887	122.3	77.7	4.81	18.28	0	11.217	11	2	3	2	204	23.4	5.2	16.19	2	regulation of biological process;response to stimulus	cytoplasm;cytosol;membrane;nucleus	enzyme regulator activity;protein binding	FALSE	Pf02115	360678	ENSRNOG00000036688.2	Arhgdia	Neurotrophin signaling pathway; Vasopressin-regulated water reabsorption	11	High	High	High	High	High	High	High	High	High	High	1	2	TMT6plex [N-Term; N-Term]
TRUE				High	Master Protein	AAD19638.1	nucleic acid binding factor pRM10 [OS=Rattus norvegicus]	0.636	0.00560095	122.3	77.7	11.75	8.52	0	42.876	32	10	18	10	298	33.8	9.31	57.44	10	cell organization and biogenesis;regulation of biological process;response to stimulus	cytoplasm;nucleus	DNA binding;protein binding;RNA binding	FALSE	Pf00076, Pf08143, Pf13893, Pf14259					0	High	High	High	High	High	High	High	High	High	High	1	10	TMT6plex [N-Term; N-Term; N-Term; N-Term; N-Term; N-Term; N-Term; N-Term; N-Term; N-Term]
TRUE	6			High	Master Protein	XP_008763070.1	PREDICTED: enhancer of rudimentary homolog isoform X2 [OS=Rattus norvegicus]	0.634	0.0393714	122.4	77.6	24.11	10.39	0	13.036	19	3	8	3	130	15.1	5.54	20.83	3	metabolic process;regulation of biological process		DNA binding;nucleotide binding;RNA binding	FALSE	Pf01133	681415		Erh		0	High	High	High	High	High	High	High	High	High	High	1	3	TMT6plex [N-Term; N-Term; N-Term]
TRUE	17			High	Master Protein	NP_001014030.1	asporin precursor [OS=Rattus norvegicus]	0.633	0.0122048	122.4	77.6	14.95	7.67	0	119.943	50	16	54	16	375	42.7	8.29	191.9	16	regulation of biological process;response to stimulus;transport	cytoplasm;extracellular	enzyme regulator activity;metal ion binding;protein binding;transporter activity	FALSE	Pf01462, Pf12799, Pf13855	306805; 103690027	ENSRNOG00000050431.3; ENSRNOG00000015410.5	Aspn; NEWGENE_1549776; Aspnl1		0	High	High	High	High	High	High	High	High	High	High	1	15	TMT6plex [N-Term; N-Term; N-Term; N-Term; N-Term; N-Term; N-Term; N-Term; N-Term; N-Term; N-Term; N-Term; N-Term; N-Term; N-Term]
TRUE	5			High	Master Protein	NP_001009693.1	Thyroid hormone receptor-associated protein 3 [OS=Rattus norvegicus]	0.632	0.0232662	122.6	77.4	16.14	14.69	0	19.501	6	7	7	7	951	108.2	10.15	20.33	7	metabolic process;regulation of biological process;response to stimulus	nucleus	DNA binding;nucleotide binding;protein binding;receptor activity;RNA binding	FALSE	Pf15440	313591	ENSRNOG00000009977.6	Thrap3		0	High	High	High	High	High	High	High	High	High	High	1	7	TMT6plex [N-Term; N-Term; N-Term; N-Term; N-Term; N-Term; N-Term]
TRUE	10		RNA Polymerase I Transcription Termination; RNA Polymerase I Promoter Opening; RNA Polymerase I Promoter Escape; RNA Polymerase I Transcription Initiation; RNA Polymerase I Chain Elongation	High	Master Protein	NP_001121162.1	nucleolar transcription factor 1 isoform 2 [OS=Rattus norvegicus]	0.63	0.0040836	122.7	77.3	8.93	8.76	0	9.078	5	4	4	4	764	89.4	5.81	11.6	4	metabolic process;regulation of biological process	nucleus	DNA binding;protein binding;RNA binding	FALSE	Pf00505, Pf09011, Pf14887	25574	ENSRNOG00000020937.8	Ubtf		8	High	High	High	High	High	High	High	High	High	High	1	4	TMT6plex [N-Term; N-Term; N-Term; N-Term]
TRUE				High	Master Protein	sp		0.626	0.0234501	123	77	19.13	17.81	0	519.038	70	48	304	38	643	65.8	8.12	1169.51	48				TRUE						0	High	High	High	High	High	High	High	High	High	High	1	39	TMT6plex [N-Term; N-Term; N-Term; N-Term; N-Term; N-Term; N-Term; N-Term; N-Term; N-Term; N-Term; N-Term; N-Term; N-Term; N-Term; N-Term; N-Term; N-Term; N-Term; N-Term; N-Term; N-Term; N-Term; N-Term; N-Term; N-Term; N-Term; N-Term; N-Term; N-Term; N-Term; N-Term; N-Term; N-Term; N-Term; N-Term; N-Term; N-Term; N-Term]
TRUE	11			High	Master Protein	EDM11180.1	zinc finger and BTB domain containing 20 (predicted), isoform CRA_c [OS=Rattus norvegicus]	0.626	0.0205444	123	77	14.55	10.14	0	9.896	3	1	2	1	741	81.1	6.49	8.62	1	regulation of biological process	nucleus	DNA binding;metal ion binding;protein binding	FALSE	Pf00096, Pf00651, Pf13465	288105	ENSRNOG00000056716.2	Zbtb20		0	High	High	High	High	High	High	High	High	High	High	1	1	TMT6plex [N-Term]
TRUE	18		Breakdown of the nuclear lamina	High	Master Protein	EDM14499.1	rCG46767, isoform CRA_c [OS=Rattus norvegicus]	0.626	0.0309435	123	77	10.07	20.65	0	228.042	53	32	75	29	587	66.6	5.16	263.28	32	regulation of biological process	membrane;nucleus	catalytic activity;motor activity;protein binding;structural molecule activity	FALSE	Pf00038, Pf00932, Pf01576, Pf09726, Pf10186, Pf12128		ENSRNOG00000013774.5	LOC497722		5	High	High	High	High	High	High	High	High	High	High	1	31	TMT6plex [N-Term; N-Term; N-Term; N-Term; N-Term; N-Term; N-Term; N-Term; N-Term; N-Term; N-Term; N-Term; N-Term; N-Term; N-Term; N-Term; N-Term; N-Term; N-Term; N-Term; N-Term; N-Term; N-Term; N-Term; N-Term; N-Term; N-Term; N-Term; N-Term; N-Term; N-Term]
TRUE	8		Collagen biosynthesis and modifying enzymes	High	Master Protein	P24368.3	RecName: Full=Peptidyl-prolyl cis-trans isomerase B; Short=PPIase B; AltName: Full=CYP-S1; AltName: Full=Cyclophilin B; AltName: Full=Rotamase B; AltName: Full=S-cyclophilin; Short=SCYLP; Flags: Precursor [OS=Rattus norvegicus]	0.625	0.0122048	123.1	76.9	13.72	12.75	0	41.881	47	11	19	11	216	23.8	9.5	60.43	11	metabolic process;regulation of biological process;transport	endoplasmic reticulum;membrane;nucleus;organelle lumen	catalytic activity;protein binding;RNA binding	FALSE	Pf00160	64367	ENSRNOG00000016781.7	Ppib		3	High	High	High	High	High	High	High	High	High	High	1	11	TMT6plex [N-Term; N-Term; N-Term; N-Term; N-Term; N-Term; N-Term; N-Term; N-Term; N-Term; N-Term]
TRUE	11			High	Master Protein	EDL77997.1	adaptor-related protein complex 2, mu 1 subunit, isoform CRA_a [OS=Rattus norvegicus]	0.624	0.00422482	123.1	76.9	9.64	10.54	0	22.185	25	6	8	6	251	28.4	9.67	24.21	6	cell organization and biogenesis;metabolic process;regulation of biological process;transport	membrane;mitochondrion	protein binding	FALSE	Pf00928	116563		Ap2m1		0	High	High	High	High	High	High	High	High	High	High	1	6	TMT6plex [N-Term; N-Term; N-Term; N-Term; N-Term; N-Term]
TRUE	13	mRNA processing		High	Master Protein	XP_006250057.1	PREDICTED: ATP-dependent RNA helicase A isoform X1 [OS=Rattus norvegicus]	0.624	0.00333965	123.2	76.8	8.74	7.87	0	30.467	7	10	12	10	1392	150.1	6.89	35.22	10	cell death;cell differentiation;cell organization and biogenesis;metabolic process;regulation of biological process;response to stimulus	cytoplasm;cytoskeleton;membrane;nucleus;ribosome	catalytic activity;DNA binding;nucleotide binding;protein binding;RNA binding	FALSE	Pf00035, Pf00270, Pf00271, Pf04408, Pf07717	304859		Dhx9		1	High	High	High	High	High	High	High	High	High	High	1	10	TMT6plex [N-Term; N-Term; N-Term; N-Term; N-Term; N-Term; N-Term; N-Term; N-Term; N-Term]
TRUE	7			High	Master Protein	XP_006242497.1	PREDICTED: keratin, type II cytoskeletal 1b isoform X1 [OS=Rattus norvegicus]	0.623	0.0219917	123.2	76.8	17.32	15.67	0	42.448	5	6	35	1	579	62	7.55	126.63	6		cytoskeleton	protein binding;structural molecule activity	FALSE	Pf00038, Pf09728, Pf13166, Pf14992	406226	ENSRNOG00000036865.3	Krt77		0	High	High	High	High	High	High	High	High	High	High	1	4	TMT6plex [N-Term; N-Term; N-Term; N-Term]
TRUE	4			High	Master Protein	XP_006235925.1	PREDICTED: dnaJ homolog subfamily B member 6 isoform X1 [OS=Rattus norvegicus]	0.622	0.0040836	123.3	76.7	6.98	10.19	0	7.657	5	2	3	1	364	39.3	7.75	9.36	2	cell differentiation;cell organization and biogenesis;metabolic process;regulation of biological process	cytoplasm;cytosol;membrane;nucleus	DNA binding;enzyme regulator activity;protein binding	FALSE	Pf00226	362293		Dnajb6		0	High	High	High	High	High	High	High	High	High	High	1	2	TMT6plex [N-Term; N-Term]
TRUE	5			High	Master Protein	EDL80706.1	SH3 domain binding glutamic acid-rich protein-like 3 (predicted), isoform CRA_a [OS=Rattus norvegicus]	0.622	0.00617023	123.3	76.7	6.67	11.44	0	6.735	27	3	3	3	93	10.4	9.73	8.83	3	cellular homeostasis;metabolic process;regulation of biological process	cytoplasm	catalytic activity	FALSE	Pf00462, Pf04908	298544		Sh3bgrl3		0	High	High	High	High	High	High	High	High	High	High	1	3	TMT6plex [N-Term; N-Term; N-Term]
TRUE	15	mRNA processing	Cleavage of Growing Transcript in the Termination Region ; mRNA Splicing - Major Pathway; Processing of Intronless Pre-mRNAs; mRNA 3'-end processing	High	Master Protein	NP_001128480.1	polyadenylate-binding protein 2 [OS=Rattus norvegicus]	0.618	0.0034814	123.6	76.4	7.99	8.24	0.009	3.292	3	1	4	1	302	32.3	5.17	11.41	1	metabolic process;regulation of biological process;response to stimulus;transport	nucleus	protein binding;RNA binding	FALSE	Pf00076, Pf13893, Pf14259	116697	ENSRNOG00000042195.3	Pabpn1	Influenza A; mRNA surveillance pathway	14	High	High	High	High	High	High	High	High	High	High	1	1	TMT6plex [N-Term]
TRUE	14	mRNA processing		High	Master Protein	BAB03465.1	RNA binding protein p45AUF1 [OS=Rattus norvegicus]	0.615	0.00930799	123.8	76.2	14.73	9.31	0	58.853	27	10	16	9	353	38.2	7.81	50.48	10	metabolic process;regulation of biological process;response to stimulus;transport	cytosol;nucleus	DNA binding;protein binding;RNA binding	FALSE	Pf00076, Pf13893, Pf14259	79256		Hnrpd; Hnrnpd		1	High	High	High	High	High	High	High	High	High	High	1	9	TMT6plex [N-Term; N-Term; N-Term; N-Term; N-Term; N-Term; N-Term; N-Term; N-Term]
TRUE	14; 15	mRNA processing	mRNA Splicing - Major Pathway; SUMOylation of RNA binding proteins	High	Master Protein	NP_001264529.1	heterogeneous nuclear ribonucleoprotein C isoform 1 [OS=Rattus norvegicus]	0.615	0.118871	123.9	76.1	28.91	11.87	0	45.615	30	9	12	9	313	34.4	5.05	46.28	9	cell differentiation;cell organization and biogenesis;metabolic process;regulation of biological process	cytoskeleton;cytosol;extracellular;membrane;nucleus;spliceosomal complex	DNA binding;enzyme regulator activity;protein binding;RNA binding	FALSE	Pf00076, Pf13893, Pf14259	100911576; 290046	ENSRNOG00000011621.7	LOC100911576; Hnrnpc	Spliceosome	11	High	High	High	High	High	High	High	High	High	High	1	9	TMT6plex [N-Term; N-Term; N-Term; N-Term; N-Term; N-Term; N-Term; N-Term; N-Term]	Met-loss [N-Term]
TRUE	5	mRNA processing		High	Master Protein	NP_001020442.1	splicing factor, proline- and glutamine-rich [OS=Rattus norvegicus]	0.613	0.00234808	124	76	8.83	6.13	0	46.109	17	12	15	11	699	75.4	9.44	47.94	12	cell organization and biogenesis;metabolic process;regulation of biological process;response to stimulus	chromosome;nucleus	DNA binding;protein binding;RNA binding	FALSE	Pf00076, Pf08075, Pf13893, Pf14259	252855		Sfpq		1	High	High	High	High	High	High	High	High	High	High	1	11	TMT6plex [N-Term; N-Term; N-Term; N-Term; N-Term; N-Term; N-Term; N-Term; N-Term; N-Term; N-Term]
TRUE	10			High	Master Protein	NP_037124.1	Nucleophosmin [OS=Rattus norvegicus]	0.613	0.00623764	124	76	11.93	11.63	0	64.893	41	11	24	11	292	32.5	4.77	87.07	11	cell growth;cell organization and biogenesis;cellular homeostasis;metabolic process;regulation of biological process;response to stimulus;transport	cytoplasm;cytoskeleton;cytosol;membrane;nucleus	DNA binding;enzyme regulator activity;nucleotide binding;protein binding;RNA binding	FALSE	Pf03066	25498	ENSRNOG00000004616.8	Npm1		0	High	High	High	High	High	High	High	High	High	High	1	10	TMT6plex [N-Term; N-Term; N-Term; N-Term; N-Term; N-Term; N-Term; N-Term; N-Term; N-Term]
TRUE	17			High	Master Protein	NP_001099583.1	Histone H1.1 [OS=Rattus norvegicus]	0.612	0.0100366	124.1	75.9	7.69	13.66	0	22.358	21	4	17	2	214	22	10.99	52.43	4	cell organization and biogenesis;regulation of biological process	cell surface;chromosome;nucleus	DNA binding	FALSE	Pf00538	291145	ENSRNOG00000017175.6	Hist1h1a		0	High	High	High	High	High	High	High	High	High	High	1	4	TMT6plex [N-Term; N-Term; N-Term; N-Term]
TRUE	4			High	Master Protein	BAA05907.1	RYB-a [OS=Rattus norvegicus]	0.609	0.00838112	124.3	75.7	13.88	10.4	0	62.757	39	9	25	1	291	31.2	10.26	101.47	9	metabolic process;regulation of biological process;response to stimulus	cytoplasm;cytosol;nucleus	DNA binding;RNA binding	FALSE	Pf00313	83807		Csda; Ybx3		0	High	High	High	High	High	High	High	High	High	High	1	9	TMT6plex [N-Term; N-Term; N-Term; N-Term; N-Term; N-Term; N-Term; N-Term; N-Term]
TRUE	20			High	Master Protein	EDL97116.1	procollagen, type XVIII, alpha 1, isoform CRA_c [OS=Rattus norvegicus]	0.609	0.0209795	124.3	75.7	15.48	9.72	0	7.617	2	4	5	4	1640	169.3	5.67	11.61	4	cell organization and biogenesis;regulation of biological process;response to stimulus	extracellular	structural molecule activity	FALSE	Pf01391, Pf02210, Pf06121, Pf06482, Pf13385	85251		Col18a1		0	High	High	High	High	High	High	High	High	High	High	1	4	TMT6plex [N-Term; N-Term; N-Term; N-Term]
TRUE	13			High	Master Protein	Q63514.1	RecName: Full=C4b-binding protein alpha chain; Short=C4bp; Flags: Precursor [OS=Rattus norvegicus]	0.607	0.0205444	124.5	75.5	18.82	12.58	0	16.563	10	5	5	5	558	62.2	7.21	18.95	5	defense response;metabolic process;regulation of biological process;response to stimulus	extracellular;membrane	protein binding;RNA binding	FALSE	Pf00084	24235		C4bpa		0	High	High	High	High	High	High	High	High	High	High	1	5	TMT6plex [N-Term; N-Term; N-Term; N-Term; N-Term]
TRUE	8	Striated Muscle Contraction		High	Master Protein	NP_001029243.1	tropomyosin alpha-1 chain isoform Tpm1.3sm [OS=Rattus norvegicus]	0.607	0.0128163	124.5	75.5	9.8	15.63	0	293.273	76	38	382	8	284	32.8	4.75	1190.6	38	cell organization and biogenesis;cellular component movement;regulation of biological process;response to stimulus	cytoplasm;cytoskeleton;cytosol	protein binding;structural molecule activity	FALSE	Pf00261, Pf12718	24851	ENSRNOG00000018184.8	Tpm1		1	High	High	High	High	High	High	High	High	High	High	1	27	TMT6plex [N-Term; N-Term; N-Term; N-Term; N-Term; N-Term; N-Term; N-Term; N-Term; N-Term; N-Term; N-Term; N-Term; N-Term; N-Term; N-Term; N-Term; N-Term; N-Term; N-Term; N-Term; N-Term; N-Term; N-Term; N-Term; N-Term; N-Term]
TRUE	3		RNA Polymerase II Pre-transcription Events; TP53 Regulates Transcription of DNA Repair Genes; Formation of RNA Pol II elongation complex ; Regulation of TP53 Activity through Phosphorylation	High	Master Protein	NP_112383.1	FACT complex subunit SSRP1 [OS=Rattus norvegicus]	0.606	0.0266105	124.5	75.5	15.31	6.21	0.009	3.183	2	2	2	2	709	80.9	6.87	4.67	2	metabolic process;regulation of biological process;response to stimulus	chromosome;nucleus	DNA binding;RNA binding	FALSE	Pf00505, Pf03531, Pf08512, Pf09011	81785	ENSRNOG00000008825.6	Ssrp1		10	High	High	High	High	High	High	High	High	High	High	1	2	TMT6plex [N-Term; N-Term]
TRUE	1	Statin Pathway		High	Master Protein	AAA40756.1	ORF2 [OS=Rattus norvegicus]	0.606	0.0301294	124.5	75.5	15.21	14.76	0	20.769	14	5	8	5	336	38.3	6.01	23.28	5	cell differentiation;cell organization and biogenesis;cellular homeostasis;metabolic process;regulation of biological process;response to stimulus;transport	cell surface;cytoplasm;endoplasmic reticulum;endosome;extracellular;Golgi;membrane;nucleus;vacuole	antioxidant activity;catalytic activity;enzyme regulator activity;metal ion binding;protein binding;transporter activity	FALSE	Pf01442, Pf10186	25728		Apoe		1	High	High	High	High	High	High	High	High	High	High	1	5	TMT6plex [N-Term; N-Term; N-Term; N-Term; N-Term]
TRUE	18	Regulation of Actin Cytoskeleton	PI5P, PP2A and IER3 Regulate PI3K/AKT Signaling; PI-3K cascade:FGFR1; SHC-mediated cascade:FGFR1; PI-3K cascade:FGFR2; FRS-mediated FGFR2 signaling; FRS-mediated FGFR3 signaling; SHC-mediated cascade:FGFR3; FRS-mediated FGFR1 signaling; Negative regulation of FGFR3 signaling; Negative regulation of FGFR4 signaling; PI3K Cascade; FGFR4 ligand binding and activation; Negative regulation of FGFR2 si…	High	Master Protein	NP_036978.1	fibroblast growth factor 1 precursor [OS=Rattus norvegicus]	0.603	0.0346053	124.8	75.2	27.94	22.43	0.002	4.794	12	2	3	2	155	17.4	7.02	7.76	2	cell communication;cell differentiation;cell proliferation;development;regulation of biological process;response to stimulus	cytoplasm;cytosol;extracellular;nucleus	protein binding	FALSE	Pf00167	25317	ENSRNOG00000013867.4	Fgf1	Hippo signaling pathway; Pathways in cancer; Melanoma; Regulation of actin cytoskeleton; MAPK signaling pathway; Breast cancer; Ras signaling pathway; PI3K-Akt signaling pathway; Rap1 signaling pathway	69	High	High	High	High	High	High	High	High	High	High	1	2	TMT6plex [N-Term; N-Term]
TRUE	4			High	Master Protein	NP_075591.1	Murinoglobulin-1 precursor [OS=Rattus norvegicus]	0.602	0.0385724	124.9	75.1	23.04	9.4	0	157.4	21	23	42	6	1487	165.2	6.01	167.91	23	defense response;regulation of biological process;response to stimulus	extracellular	enzyme regulator activity	FALSE	Pf00207, Pf01835, Pf07677, Pf07678, Pf07703, Pf10569, Pf11974, Pf13249	497794		Mug1		0	High	High	High	High	High	High	High	High	High	High	1	22	TMT6plex [N-Term; N-Term; N-Term; N-Term; N-Term; N-Term; N-Term; N-Term; N-Term; N-Term; N-Term; N-Term; N-Term; N-Term; N-Term; N-Term; N-Term; N-Term; N-Term; N-Term; N-Term; N-Term]
TRUE				High	Master Protein	AAP92573.1	Aa2-041 [OS=Rattus norvegicus]	0.6	0.0205444	125	75	19.54	8.6	0	9.238	2	3	3	3	1645	184.3	9.38	10.23	3	cell death;regulation of biological process	nucleus		FALSE	Pf05308, Pf15440					0	High	High	High	High	High	High	High	High	High	High	1	3	TMT6plex [N-Term; N-Term; N-Term]
TRUE	2			High	Master Protein	XP_006232811.2	PREDICTED: insulin receptor-related protein isoform X1 [OS=Rattus norvegicus]	0.6	0.0451067	125	75	32.87	18.2	0.005	3.526	1	2	2	2	1359	151.6	6.73	5.48	2	cell organization and biogenesis;metabolic process;regulation of biological process;response to stimulus	membrane	catalytic activity;nucleotide binding;protein binding;receptor activity;signal transducer activity	FALSE	Pf00041, Pf00069, Pf00757, Pf01030, Pf05287, Pf07714	60663		Insrr		0	High	High	High	High	High	High	High	High	High	High	1	1	TMT6plex [N-Term]
TRUE	14			High	Master Protein	XP_006250825.1	PREDICTED: ankyrin repeat domain-containing protein 17 isoform X1 [OS=Rattus norvegicus]	0.599	0.084031	125.1	74.9	34.44	11.45	0.009	3.234	0	1	1	1	2640	278.7	6.52	2.17	1	defense response;regulation of biological process;response to stimulus	chromosome;cytoplasm;membrane;nucleus	protein binding;RNA binding	FALSE	Pf00013, Pf00023, Pf12796, Pf13014, Pf13606, Pf13637, Pf13857	289521		Ankrd17		0	High	High	High	High	High	High	High	High	High	High	1	1	TMT6plex [N-Term]
TRUE				High	Master Protein	EDM12716.1	rCG48381 [OS=Rattus norvegicus]	0.597	0.00333965	125.2	74.8	7.98	7.67	0.002	4.192	2	1	1	1	626	71.3	8.6	3.21	1	transport	cytoplasm;nucleus	RNA binding	FALSE	Pf02136, Pf03943, Pf09162, Pf12799					0	High	High	High	High	High	High	High	High	High	High	1	1	TMT6plex [N-Term]
TRUE				High	Master Protein	EDM11612.1	rCG30449, isoform CRA_c [OS=Rattus norvegicus]	0.588	0.013709	125.9	74.1	15.75	14.68	0	11.059	23	2	4	2	91	10.1	9.32	14.32	2				FALSE	Pf00338					0	High	High	High	High	High	High	High	High	High	High	1	2	TMT6plex [N-Term; N-Term]
TRUE	1			High	Master Protein	NP_076466.2	Periaxin [OS=Rattus norvegicus]	0.585	0.0346873	126.1	73.9	28.98	19.32	0	11.641	3	3	3	3	1383	146.3	8.54	9.3	3	cell organization and biogenesis;regulation of biological process	cytoplasm;cytosol;membrane;nucleus	protein binding	FALSE	Pf02389	78960		Prx		0	High	High	High	High	High	High	High	High	High	High	1	3	TMT6plex [N-Term; N-Term; N-Term]
TRUE	2	Adipogenesis; FAS pathway and Stress induction of HSP regulation	Depolymerisation of the Nuclear Lamina; Initiation of Nuclear Envelope Reformation; Breakdown of the nuclear lamina; Clearance of Nuclear Envelope Membranes from Chromatin	High	Master Protein	NP_001002016.2	Prelamin-A/C [OS=Rattus norvegicus]	0.584	0.00661448	126.3	73.7	13.84	7.91	0	453.629	68	48	227	47	665	74.3	6.98	912.95	48	cell organization and biogenesis;regulation of biological process;response to stimulus;transport	membrane;nucleus	protein binding;structural molecule activity	FALSE	Pf00038, Pf00932, Pf12128	60374	ENSRNOG00000019638.7	Lmna	Dilated cardiomyopathy; Apoptosis; Hypertrophic cardiomyopathy (HCM); Arrhythmogenic right ventricular cardiomyopathy (ARVC)	22	High	High	High	High	High	High	High	High	High	High	1	45	TMT6plex [N-Term; N-Term; N-Term; N-Term; N-Term; N-Term; N-Term; N-Term; N-Term; N-Term; N-Term; N-Term; N-Term; N-Term; N-Term; N-Term; N-Term; N-Term; N-Term; N-Term; N-Term; N-Term; N-Term; N-Term; N-Term; N-Term; N-Term; N-Term; N-Term; N-Term; N-Term; N-Term; N-Term; N-Term; N-Term; N-Term; N-Term; N-Term; N-Term; N-Term; N-Term; N-Term; N-Term; N-Term; N-Term]
TRUE	19		Adherens junctions interactions	High	Master Protein	NP_620244.1	cadherin-13 precursor [OS=Rattus norvegicus]	0.584	0.00897999	126.3	73.7	6.09	13.65	0	11.275	7	5	6	5	714	78	5.15	16.14	5	cell organization and biogenesis;cell proliferation;cellular component movement;regulation of biological process;response to stimulus	cytoplasm;extracellular;membrane	metal ion binding;protein binding	FALSE	Pf00028, Pf08758	192248	ENSRNOG00000014371.8	Cdh13		4	High	High	High	High	High	High	High	High	High	High	1	5	TMT6plex [N-Term; N-Term; N-Term; N-Term; N-Term]
TRUE	10		Formation of the cornified envelope; Type I hemidesmosome assembly	High	Master Protein	NP_001008751.1	Keratin, type I cytoskeletal 14 [OS=Rattus norvegicus]	0.581	0.023034	126.5	73.5	24.56	15.77	0	99.845	26	12	62	3	485	52.7	5.16	194.57	12	cell differentiation;cell organization and biogenesis;response to stimulus	cytoplasm;cytoskeleton;nucleus	protein binding;structural molecule activity	FALSE	Pf00038, Pf06160, Pf13514	287701	ENSRNOG00000003899.7	Krt14		6	High	High	High	High	High	High	High	High	High	High	1	12	TMT6plex [N-Term; N-Term; N-Term; N-Term; N-Term; N-Term; N-Term; N-Term; N-Term; N-Term; N-Term; N-Term]
TRUE	9		Formation of the Early Elongation Complex; RNA Polymerase II Pre-transcription Events; mRNA Capping; FGFR2 alternative splicing; RNA polymerase II transcribes snRNA genes; RNA Polymerase II Transcription Initiation; TP53 Regulates Transcription of DNA Repair Genes; Formation of RNA Pol II elongation complex ; RNA Polymerase II Promoter Escape; RNA Polymerase II Transcription Pre-Initiation And Pr…	High	Master Protein	NP_001007712.1	General transcription factor iif subunit 1 [OS=Rattus norvegicus]	0.581	0.0372578	126.5	73.5	7.69	24.05	0.001	5.293	3	1	1	1	508	57.1	7.01	4	1	metabolic process;regulation of biological process;response to stimulus	nucleus	catalytic activity;DNA binding;enzyme regulator activity;protein binding;RNA binding	FALSE	Pf05793	316123	ENSRNOG00000047134.2	Gtf2f1	Basal transcription factors	27	High	High	High	High	High	High	High	High	High	High	1	1	TMT6plex [N-Term]
TRUE	5	Striated Muscle Contraction	Striated Muscle Contraction; Smooth Muscle Contraction	High	Master Protein	NP_001288164.1	tropomyosin beta chain isoform Tpm2.2st [OS=Rattus norvegicus]	0.58	0.00752975	126.6	73.4	9.76	16.02	0	645.924	83	54	1219	7	284	32.8	4.7	4179.53	54	cell organization and biogenesis;regulation of biological process	cytoplasm;cytoskeleton	protein binding;structural molecule activity	FALSE	Pf00261, Pf12718	500450	ENSRNOG00000016731.8	Tpm2	Dilated cardiomyopathy; Cardiac muscle contraction; Hypertrophic cardiomyopathy (HCM); Adrenergic signaling in cardiomyocytes	8	High	High	High	High	High	High	High	High	High	High	1	34	TMT6plex [N-Term; N-Term; N-Term; N-Term; N-Term; N-Term; N-Term; N-Term; N-Term; N-Term; N-Term; N-Term; N-Term; N-Term; N-Term; N-Term; N-Term; N-Term; N-Term; N-Term; N-Term; N-Term; N-Term; N-Term; N-Term; N-Term; N-Term; N-Term; N-Term; N-Term; N-Term; N-Term; N-Term; N-Term]
TRUE	X		Olfactory Signaling Pathway; GPCR downstream signalling	High	Master Protein	NP_001000491.1	OlfactOry receptOr Olr1767 [OS=Rattus norvegicus]	0.579	0.0587882	126.7	73.3	25.16	15.04	0.003	3.844	3	1	6	1	307	33.9	8.28	16.86	1	regulation of biological process;response to stimulus	membrane	receptor activity;signal transducer activity	FALSE	Pf00001, Pf13853	302824	ENSRNOG00000029322.3	Olr1767	Olfactory transduction	5	High	High	High	High	High	High	High	High	High	High	1	1	TMT6plex [N-Term]	Met-loss [N-Term]
TRUE	10			High	Master Protein	XP_006247418.1	PREDICTED: keratin, type I cytoskeletal 28 isoform X1 [OS=Rattus norvegicus]	0.578	0.00869982	126.7	73.3	13.55	12.73	0	17.238	5	4	18	1	462	50.2	5.27	46.18	4			structural molecule activity	FALSE	Pf00038	360623		Krt28		0	High	High	High	High	High	High	High	High	High	High	1	4	TMT6plex [N-Term; N-Term; N-Term; N-Term]
TRUE	19			High	Master Protein	NP_001100890.1	RNA-binding motif protein, X chromosome retrogene-like [OS=Rattus norvegicus]	0.577	0.00906088	126.8	73.2	17.99	10.84	0	33.919	30	13	21	4	388	42.2	9.99	54.63	13	cell organization and biogenesis;development;metabolic process;regulation of biological process;response to stimulus	nucleus;spliceosomal complex	DNA binding;protein binding;RNA binding	FALSE	Pf00076, Pf08081, Pf13893, Pf14259	307779		Rbmxrtl	Spliceosome	1	High	High	High	High	High	High	High	High	High	High	1	13	TMT6plex [N-Term; N-Term; N-Term; N-Term; N-Term; N-Term; N-Term; N-Term; N-Term; N-Term; N-Term; N-Term; N-Term]
TRUE	17			High	Master Protein	XP_008772194.2	PREDICTED: uncharacterized protein LOC102551184 [OS=Rattus norvegicus]	0.571	0.0116454	127.3	72.7	17.88	11.5	0	124.993	53	14	109	10	333	37	11.44	366.4	14			DNA binding	FALSE	Pf00125	102551184		LOC102551184	Systemic lupus erythematosus; Alcoholism; Viral carcinogenesis	3	High	High	High	High	High	High	High	High	High	High	1	19	TMT6plex [N-Term; N-Term; N-Term; N-Term; N-Term; N-Term; N-Term; N-Term; N-Term; N-Term; N-Term; N-Term; N-Term; N-Term; N-Term; N-Term; N-Term; N-Term; N-Term]
TRUE	X			High	Master Protein	Q00566.1	RecName: Full=Methyl-CpG-binding protein 2; Short=MeCp-2 protein; Short=MeCp2 [OS=Rattus norvegicus]	0.57	0.00138776	127.4	72.6	7.21	5.23	0	50.118	24	9	12	9	492	53	10.01	42.47	9	cell communication;cell differentiation;cell organization and biogenesis;defense response;metabolic process;regulation of biological process;response to stimulus;transport	cytoplasm;cytosol;mitochondrion;nucleus	DNA binding;nucleotide binding;protein binding;RNA binding	FALSE	Pf01429	29386		Mecp2		0	High	High	High	High	High	High	High	High	High	High	1	9	TMT6plex [N-Term; N-Term; N-Term; N-Term; N-Term; N-Term; N-Term; N-Term; N-Term]
TRUE	3			High	Master Protein	XP_008760536.1	PREDICTED: RNA-binding protein Raly isoform X1 [OS=Rattus norvegicus]	0.57	0.0040836	127.4	72.6	12.75	11.01	0	22.62	19	6	7	6	311	33	8.94	25.25	6	regulation of biological process	nucleus;spliceosomal complex	RNA binding	FALSE	Pf00076, Pf13893, Pf14259	296301	ENSRNOG00000017405.7	Raly		0	High	High	High	High	High	High	High	High	High	High	1	6	TMT6plex [N-Term; N-Term; N-Term; N-Term; N-Term; N-Term]
TRUE				High	Master Protein	sp		0.566	0.0175142	127.7	72.3	8.77	19.52	0	18.157	25	3	17	1	104	11.6	9.57	53.28	3				TRUE						0	High	High	High	High	High	High	High	High	High	High	1	3	TMT6plex [N-Term; N-Term; N-Term]
TRUE	20	Metapathway biotransformation; Oxidative Stress; NFE2L2; Glutathione metabolism	Glutathione conjugation	High	Master Protein	NP_036928.1	Glutathione S-transferase theta-2 [OS=Rattus norvegicus]	0.565	0.133486	127.8	72.2	19.29	34.2	0	8.783	11	2	3	2	244	27.4	7.91	13.36	2	metabolic process;response to stimulus	cytoplasm;cytosol;nucleus	antioxidant activity;catalytic activity;protein binding	FALSE	Pf00043, Pf02798, Pf13409, Pf13417	29487	ENSRNOG00000052415.1	Gstt2	Drug metabolism - cytochrome P450; Chemical carcinogenesis; Metabolism of xenobiotics by cytochrome P450; Glutathione metabolism; Platinum drug resistance	13	High	High	High	High	High	High	High	High	High	High	1	2	TMT6plex [N-Term; N-Term]
TRUE	17		Neutrophil degranulation	High	Master Protein	NP_001026812.1	Leukocyte elastase inhibitor A [OS=Rattus norvegicus]	0.565	0.0205444	127.8	72.2	20.83	13.58	0	5.685	4	2	2	2	379	42.7	6.32	6.91	2	regulation of biological process	cytoplasm;extracellular;membrane	enzyme regulator activity	FALSE	Pf00079	291091	ENSRNOG00000016581.6	Serpinb1a	Amoebiasis	4	High	High	High	High	High	High	High	High	High	High	1	2	TMT6plex [N-Term; N-Term]
TRUE	15		RAF/MAP kinase cascade; Interleukin-20 family signaling; CREB phosphorylation through the activation of CaMKII; Ras activation uopn Ca2+ infux through NMDA receptor; Unblocking of NMDA receptor, glutamate binding and activation	High	Master Protein	NP_113971.1	Neurofilament light polypeptide [OS=Rattus norvegicus]	0.56	0.00878859	128.2	71.8	15.85	10.34	0	23.834	10	6	20	4	542	61.3	4.65	52.64	6	cell organization and biogenesis;cellular component movement;regulation of biological process;response to stimulus;transport	cytoplasm	catalytic activity;motor activity;protein binding;structural molecule activity	FALSE	Pf00038, Pf01576	83613	ENSRNOG00000013658.3	Nefl	Amyotrophic lateral sclerosis (ALS)	18	High	High	High	High	High	High	High	High	High	High	1	6	TMT6plex [N-Term; N-Term; N-Term; N-Term; N-Term; N-Term]
TRUE	6			High	Master Protein	NP_001091710.1	Protein Mpv17 [OS=Rattus norvegicus]	0.559	0.0232103	128.3	71.7	8.26	19.75	0.004	3.692	10	2	2	2	176	19.6	9.47	5.31	2	cell organization and biogenesis;metabolic process;regulation of biological process;response to stimulus	membrane;mitochondrion		FALSE	Pf04117	360463		Mpv17l; Mpv17	Peroxisome	1	High	High	High	High	High	High	High	High	High	High	1	2	TMT6plex [N-Term; N-Term]
TRUE	2	Striated Muscle Contraction		High	Master Protein	XP_006232633.1	PREDICTED: tropomyosin alpha-3 chain isoform X6 [OS=Rattus norvegicus]	0.557	0.100506	128.5	71.5	30.8	36.58	0	565.701	80	47	737	1	285	33.2	4.74	2701.85	47	cell organization and biogenesis	cytoplasm;cytoskeleton;cytosol	protein binding;structural molecule activity	FALSE	Pf00261, Pf12718	117557		Tpm3		1	High	High	High	High	High	High	High	High	High	High	1	31	TMT6plex [N-Term; N-Term; N-Term; N-Term; N-Term; N-Term; N-Term; N-Term; N-Term; N-Term; N-Term; N-Term; N-Term; N-Term; N-Term; N-Term; N-Term; N-Term; N-Term; N-Term; N-Term; N-Term; N-Term; N-Term; N-Term; N-Term; N-Term; N-Term; N-Term; N-Term; N-Term]
TRUE	10	mRNA processing	Cleavage of Growing Transcript in the Termination Region ; Transport of Mature mRNA derived from an Intron-Containing Transcript; mRNA Splicing - Major Pathway; mRNA Splicing - Minor Pathway; mRNA 3'-end processing	High	Master Protein	NP_001103022.1	Serine/arginine-rich splicing factor 1 [OS=Rattus norvegicus]	0.556	0.00196371	128.5	71.5	7.56	9.22	0	36.665	38	10	15	10	248	27.7	10.36	48.06	10	cell differentiation;cell organization and biogenesis;metabolic process;regulation of biological process	cytoplasm;nucleus;spliceosomal complex	protein binding;RNA binding	FALSE	Pf00076, Pf13893, Pf14259	689890	ENSRNOG00000050323.1	Srsf1	Herpes simplex infection; Spliceosome	15	High	High	High	High	High	High	High	High	High	High	1	10	TMT6plex [N-Term; N-Term; N-Term; N-Term; N-Term; N-Term; N-Term; N-Term; N-Term; N-Term]
TRUE	17			High	Master Protein	EDL84564.1	histone 1, H2bn (predicted) [OS=Rattus norvegicus]	0.55	0.00411321	129	71	13.71	13.09	0	122.534	58	11	146	4	149	16.6	10.13	513.33	11	cell organization and biogenesis;defense response;response to stimulus	chromosome;cytosol;nucleus	DNA binding;protein binding	FALSE	Pf00125, Pf00808	291157		Hist1h2bo		0	High	High	High	High	High	High	High	High	High	High	1	10	TMT6plex [N-Term; N-Term; N-Term; N-Term; N-Term; N-Term; N-Term; N-Term; N-Term; N-Term]	Met-loss [N-Term]
TRUE	14			High	Master Protein	XP_006250724.1	PREDICTED: heterogeneous nuclear ribonucleoprotein D-like isoform X1 [OS=Rattus norvegicus]	0.548	0.00837724	129.2	70.8	15.85	9.12	0	23.239	14	6	10	5	419	46.3	9.52	31.04	6	metabolic process;regulation of biological process	cytoplasm;nucleus	DNA binding;RNA binding	FALSE	Pf00076, Pf08777, Pf13893, Pf14259	305178	ENSRNOG00000002270.7	Hnrnpdl; Hnrpdl		0	High	High	High	High	High	High	High	High	High	High	1	6	TMT6plex [N-Term; N-Term; N-Term; N-Term; N-Term; N-Term]
TRUE	10			High	Master Protein	NP_001008819.1	Keratin, type I cuticular Ha3-II [OS=Rattus norvegicus]	0.547	0.128234	129.3	70.7	41.01	20.8	0	53.856	32	12	24	3	404	45.8	4.82	71.22	12			catalytic activity;motor activity;structural molecule activity	FALSE	Pf00038, Pf01576, Pf12128, Pf13514	450227		Krt33b		0	High	High	High	High	High	High	High	High	High	High	1	12	TMT6plex [N-Term; N-Term; N-Term; N-Term; N-Term; N-Term; N-Term; N-Term; N-Term; N-Term; N-Term; N-Term]
TRUE	5	mRNA processing	Cleavage of Growing Transcript in the Termination Region ; Transport of Mature mRNA derived from an Intron-Containing Transcript; mRNA Splicing - Major Pathway; mRNA 3'-end processing	High	Master Protein	NP_001102155.1	Serine/arginine-rich splicing factor 4 [OS=Rattus norvegicus]	0.547	0.0075549	129.3	70.7	14.42	8.36	0	11.884	9	5	6	4	488	55.6	11.33	15.76	5	cell differentiation;regulation of biological process;response to stimulus	nucleus	RNA binding	FALSE	Pf00076, Pf13893, Pf14259	362612	ENSRNOG00000010007.5	Srsf4	Herpes simplex infection; Spliceosome	14	High	High	High	High	High	High	High	High	High	High	1	5	TMT6plex [N-Term; N-Term; N-Term; N-Term; N-Term]
TRUE	13		Smooth Muscle Contraction	High	Master Protein	XP_008767784.1	PREDICTED: leiomodin-1 isoform X1 [OS=Rattus norvegicus]	0.545	0.0264025	129.5	70.5	12.28	21.44	0.004	3.697	2	1	1	1	595	66.2	9.35	3.19	1	cell organization and biogenesis;regulation of biological process	cytoplasm;cytoskeleton;cytosol	protein binding	FALSE	Pf03250	304816	ENSRNOG00000051548.1	Lmod1		2	High	High	High	High	High	High	High	High	High	High	1	1	TMT6plex [N-Term]
TRUE	17			High	Master Protein	NP_579819.1	Histone H1.4 [OS=Rattus norvegicus]	0.543	0.00515449	129.6	70.4	14.08	15.08	0	102.085	46	17	88	5	219	22	11.11	284.35	17	cell organization and biogenesis;metabolic process;regulation of biological process	chromosome;nucleus	DNA binding;metal ion binding;nucleotide binding;RNA binding	FALSE	Pf00538	201097	ENSRNOG00000047459.1	Hist1h1d		0	High	High	High	High	High	High	High	High	High	High	1	16	TMT6plex [N-Term; N-Term; N-Term; N-Term; N-Term; N-Term; N-Term; N-Term; N-Term; N-Term; N-Term; N-Term; N-Term; N-Term; N-Term; N-Term]
TRUE	2			High	Master Protein	NP_001009618.1	Activated RNA polymerase II transcriptional coactivator p15 [OS=Rattus norvegicus]	0.543	0.00428637	129.6	70.4	5.53	12.28	0	15.178	20	3	5	3	127	14.4	9.6	17.12	3	cell organization and biogenesis;metabolic process;regulation of biological process;response to stimulus	nucleus	catalytic activity;DNA binding;protein binding;RNA binding	FALSE	Pf02229	192269	ENSRNOG00000050563.2	Sub1		0	High	High	High	High	High	High	High	High	High	High	1	3	TMT6plex [N-Term; N-Term; N-Term]
TRUE	3	FAS pathway and Stress induction of HSP regulation	Neutrophil degranulation; Interaction between L1 and Ankyrins; NCAM signaling for neurite out-growth; RAF/MAP kinase cascade; Caspase-mediated cleavage of cytoskeletal proteins; Interleukin-20 family signaling; COPI-mediated anterograde transport	High	Master Protein	P16086.2	RecName: Full=Spectrin alpha chain, non-erythrocytic 1; AltName: Full=Alpha-II spectrin; AltName: Full=Fodrin alpha chain [OS=Rattus norvegicus]	0.542	0.00646896	129.7	70.3	14.94	16.71	0	633.286	49	101	179	1	2472	284.5	5.33	730.28	101	cell organization and biogenesis;regulation of biological process	cytoplasm;cytoskeleton;cytosol;membrane	metal ion binding;protein binding	FALSE	Pf00018, Pf00036, Pf00435, Pf07653, Pf08239, Pf08726, Pf13405, Pf13499, Pf14604	64159	ENSRNOG00000015396.7	Sptan1	Tight junction; Apoptosis	31	High	High	High	High	High	High	High	High	High	High	1	99	TMT6plex [N-Term; N-Term; N-Term; N-Term; N-Term; N-Term; N-Term; N-Term; N-Term; N-Term; N-Term; N-Term; N-Term; N-Term; N-Term; N-Term; N-Term; N-Term; N-Term; N-Term; N-Term; N-Term; N-Term; N-Term; N-Term; N-Term; N-Term; N-Term; N-Term; N-Term; N-Term; N-Term; N-Term; N-Term; N-Term; N-Term; N-Term; N-Term; N-Term; N-Term; N-Term; N-Term; N-Term; N-Term; N-Term; N-Term; N-Term; N-Term; N-Ter…
TRUE	7			High	Master Protein	NP_036710.1	Histone H1.0 [OS=Rattus norvegicus]	0.539	0.00333965	129.9	70.1	12.17	10.36	0	77.445	42	10	69	10	194	20.9	10.9	197.21	10	cell organization and biogenesis	chromosome;cytoskeleton;Golgi;nucleus	DNA binding;RNA binding	FALSE	Pf00538	24437		H1f0		0	High	High	High	High	High	High	High	High	High	High	1	10	TMT6plex [N-Term; N-Term; N-Term; N-Term; N-Term; N-Term; N-Term; N-Term; N-Term; N-Term]	Met-loss [N-Term]
TRUE	6			High	Master Protein	P09006.3	RecName: Full=Serine protease inhibitor A3N; Short=Serpin A3N; AltName: Full=CPI-26; AltName: Full=Contrapsin-like protease inhibitor 6; AltName: Full=SPI-2.2; AltName: Full=Serine protease inhibitor 3; Short=SPI-3; Flags: Precursor [OS=Rattus norvegicus]	0.535	0.0617169	130.3	69.7	32.3	17.6	0	106.825	42	14	23	12	418	46.6	5.47	103.11	14	defense response;regulation of biological process;response to stimulus	extracellular	enzyme regulator activity	FALSE	Pf00079	24795		Serpina3n		0	High	High	High	High	High	High	High	High	High	High	1	14	TMT6plex [N-Term; N-Term; N-Term; N-Term; N-Term; N-Term; N-Term; N-Term; N-Term; N-Term; N-Term; N-Term; N-Term; N-Term]
TRUE	15; 10	Hedgehog Signaling Pathway	Chromatin modifying enzymes; HDACs deacetylate histones	High	Master Protein	NP_001028857.2	Histone deacetylase complex subunit SAP18 [OS=Rattus norvegicus]	0.529	0.107581	130.8	69.2	32.59	15.16	0	7.864	16	3	3	3	172	19.6	9.8	9.27	3	regulation of biological process	cytosol	RNA binding	FALSE	Pf06487	290284; 498002	ENSRNOG00000010732.7; ENSRNOG00000020771.4	Sap18; RGD1561590	mRNA surveillance pathway; RNA transport	6	High	High	High	High	High	High	High	High	High	High	1	3	TMT6plex [N-Term; N-Term; N-Term]
TRUE	9			High	Master Protein	XP_017452111.1	PREDICTED: scaffold attachment factor B1 isoform X1 [OS=Rattus norvegicus]	0.528	0.00428637	130.9	69.1	10.97	4.41	0	25.694	8	8	10	8	942	105.7	5.38	30.09	8	metabolic process;regulation of biological process;response to stimulus	nucleus	DNA binding;protein binding;RNA binding	FALSE	Pf00076, Pf02037, Pf13893, Pf14259	64196		Safb		0	High	High	High	High	High	High	High	High	High	High	1	8	TMT6plex [N-Term; N-Term; N-Term; N-Term; N-Term; N-Term; N-Term; N-Term]
TRUE	12; 19			High	Master Protein	NP_037095.1	High mobility group protein B1 [OS=Rattus norvegicus]	0.528	0.0730408	130.9	69.1	20.35	24.34	0	49.692	31	6	17	6	215	24.9	5.74	67.29	6	cell differentiation;cell organization and biogenesis;cell proliferation;cellular component movement;cellular homeostasis;defense response;metabolic process;regulation of biological process;response to stimulus;transport	cell surface;chromosome;cytoplasm;cytosol;endosome;extracellular;membrane;nucleus	catalytic activity;DNA binding;enzyme regulator activity;protein binding;RNA binding	FALSE	Pf00505, Pf09011	25459; 679571		Hmgb1; Hmg1l1	Base excision repair	1	High	High	High	High	High	High	High	High	High	High	1	6	TMT6plex [N-Term; N-Term; N-Term; N-Term; N-Term; N-Term]
TRUE	17			High	Master Protein	XP_001071565.2	PREDICTED: histone H1.2 [OS=Rattus norvegicus]	0.524	0.00333965	131.3	68.7	13.22	12.05	0	108.419	44	16	95	4	212	21.3	11	310.77	16	cell organization and biogenesis;metabolic process;regulation of biological process	chromosome;nucleus	DNA binding;RNA binding	FALSE	Pf00538	684681	ENSRNOG00000054978.1	LOC684681; Hist1h1c		0	High	High	High	High	High	High	High	High	High	High	1	15	TMT6plex [N-Term; N-Term; N-Term; N-Term; N-Term; N-Term; N-Term; N-Term; N-Term; N-Term; N-Term; N-Term; N-Term; N-Term; N-Term]
TRUE	4			High	Master Protein	XP_001068792.3	PREDICTED: chromatin target of PRMT1 protein isoform X1 [OS=Rattus norvegicus]	0.517	0.00333965	131.8	68.2	11.96	10.36	0	18.224	20	3	4	3	249	26.6	12.23	16.23	3				FALSE	Pf13865	500378		Chtop; Chtopl1		0	High	High	High	High	High	High	High	High	High	High	1	3	TMT6plex [N-Term; N-Term; N-Term]
TRUE	17			High	Master Protein	XP_006253657.1	PREDICTED: clathrin light chain B isoform X1 [OS=Rattus norvegicus]	0.515	0.00333965	132	68	6.57	12.03	0	18.464	29	7	10	7	211	23.1	4.68	26.21	7	cell organization and biogenesis;transport	cytosol;membrane	protein binding;structural molecule activity;transporter activity	FALSE	Pf01086	116561		Cltb		0	High	High	High	High	High	High	High	High	High	High	1	7	TMT6plex [N-Term; N-Term; N-Term; N-Term; N-Term; N-Term; N-Term]
TRUE	8	Peptide GPCRs; GPCRs, Class A Rhodopsin-like		High	Master Protein	O54814.1	RecName: Full=C-C chemokine receptor type 3; Short=C-C CKR-3; Short=CC-CKR-3; Short=CCR-3; Short=CCR3; Short=CKR3; AltName: CD_antigen=CD193 [OS=Rattus norvegicus]	0.513	0.0128828	132.2	67.8	24.87	17.04	0.001	5.433	3	1	6	1	359	41.6	7.49	13.88	1	cellular component movement;defense response;metabolic process;regulation of biological process;response to stimulus	endosome;membrane	protein binding;receptor activity;signal transducer activity	FALSE	Pf00001	117027		Ccr3	Viral carcinogenesis; Chemokine signaling pathway; Cytokine-cytokine receptor interaction	5	High	High	High	High	High	High	High	High	High	High	1	1	TMT6plex [N-Term]	Met-loss [N-Term]; Acetyl [N-Term]
TRUE	14			High	Master Protein	XP_006251449.1	PREDICTED: H2A histone family, member V isoform X1 [OS=Rattus norvegicus]	0.512	0.00514694	132.3	67.7	9.75	14.88	0	23.533	23	3	18	2	143	15.2	10.29	41.69	3	regulation of biological process	chromosome;nucleus	DNA binding;protein binding	FALSE	Pf00125	685909		LOC685909; H2afv		0	High	High	High	High	High	High	High	High	High	High	1	3	TMT6plex [N-Term; N-Term; N-Term]
TRUE	15			High	Master Protein	NP_001264597.1	mast cell protease 1 preproprotein [OS=Rattus norvegicus]	0.508	0.00340665	132.6	67.4	12.52	13.36	0	104.855	54	10	43	10	260	28.6	9.5	166.4	10	metabolic process	extracellular	catalytic activity	FALSE	Pf00089	100360872	ENSRNOG00000053494.1	LOC100360872; Mcpt1l1		0	High	High	High	High	High	High	High	High	High	High	1	10	TMT6plex [N-Term; N-Term; N-Term; N-Term; N-Term; N-Term; N-Term; N-Term; N-Term; N-Term]
TRUE	7			High	Master Protein	XP_003754356.1	PREDICTED: histone H3.3-like [OS=Rattus norvegicus]	0.508	0.00204378	132.7	67.3	8.3	11.26	0	63.038	57	8	46	4	136	15.3	11.27	138.24	8	cell organization and biogenesis	chromosome;nucleus	DNA binding;protein binding	FALSE	Pf00125, Pf15630	100360868	ENSRNOG00000032401.3	H3f3c		0	High	High	High	High	High	High	High	High	High	High	1	8	TMT6plex [N-Term; N-Term; N-Term; N-Term; N-Term; N-Term; N-Term; N-Term]
TRUE				High	Master Protein	sp		0.501	0.00369668	133.2	66.8	10.46	14.06	0	23.53	12	8	15	2	505	54.9	5.55	40.15	8				TRUE						0	High	High	High	High	High	High	High	High	High	High	1	7	TMT6plex [N-Term; N-Term; N-Term; N-Term; N-Term; N-Term; N-Term]
TRUE	8	Proteasome Degradation	Nonhomologous End-Joining (NHEJ); G2/M DNA damage checkpoint; Recruitment and ATM-mediated phosphorylation of repair and signaling proteins at DNA double strand breaks	High	Master Protein	NP_001102761.1	H2A histone family, member X [OS=Rattus norvegicus]	0.497	0.0452447	133.6	66.4	27.68	3.35	0	42.144	40	5	37	3	143	15.1	10.74	102.45	5	metabolic process;regulation of biological process;response to stimulus	chromosome;nucleus	DNA binding;protein binding	FALSE	Pf00125, Pf00808	500987	ENSRNOG00000010386.4	H2afx	Systemic lupus erythematosus; Alcoholism	12	High	High	High	High	High	High	High	High	High	High	1	5	TMT6plex [N-Term; N-Term; N-Term; N-Term; N-Term]
TRUE	7			High	Master Protein	NP_113755.1	Nuclear factor 1 C-type [OS=Rattus norvegicus]	0.495	0.00428637	133.8	66.2	13.58	9.46	0	10.996	5	2	2	1	439	48.7	8.32	10.26	2	metabolic process;regulation of biological process	nucleus	DNA binding;protein binding	FALSE	Pf00859, Pf03165, Pf10524	29228	ENSRNOG00000004505.7	Nfic		0	High	High	High	High	High	High	High	High	High	High	1	2	TMT6plex [N-Term; N-Term]
TRUE	10			High	Master Protein	XP_002724550.1	PREDICTED: LOW QUALITY PROTEIN: centromere protein V isoform X2 [OS=Rattus norvegicus]	0.494	0.00422294	133.8	66.2	11.08	15.07	0	12.669	10	2	2	2	265	29.1	9.51	9.91	2	cell organization and biogenesis;cellular component movement;metabolic process;regulation of biological process	chromosome;cytoskeleton;cytosol;nucleus	catalytic activity	FALSE	Pf04828	501702		Cenpv		0	High	High	High	High	High	High	High	High	High	High	1	2	TMT6plex [N-Term; N-Term]
TRUE	9			High	Master Protein	XP_008756266.1	PREDICTED: 40S ribosomal protein S18-like [OS=Rattus norvegicus]	0.494	0.0389334	133.9	66.1	22.81	19.52	0	9.142	14	2	5	1	114	13.2	11.03	14.34	2	metabolic process	ribosome	RNA binding;structural molecule activity	FALSE	Pf00416	103690548		LOC103690548		0	High	High	High	High	High	High	High	High	High	High	1	2	TMT6plex [N-Term; N-Term]
TRUE	3	FAS pathway and Stress induction of HSP regulation		High	Master Protein	XP_008759895.1	PREDICTED: spectrin alpha chain, non-erythrocytic 1 isoform X1 [OS=Rattus norvegicus]	0.491	0.00428637	134.1	65.9	11.96	16.41	0	629.206	49	101	179	1	2498	287.5	5.35	729.56	101	cell organization and biogenesis;regulation of biological process	cytoskeleton;cytosol;membrane	metal ion binding;protein binding	FALSE	Pf00018, Pf00036, Pf00435, Pf07653, Pf08239, Pf08726, Pf13405, Pf13499, Pf14604	64159	ENSRNOG00000015396.7	Sptan1		1	High	High	High	High	High	High	High	High	High	High	1	99	TMT6plex [N-Term; N-Term; N-Term; N-Term; N-Term; N-Term; N-Term; N-Term; N-Term; N-Term; N-Term; N-Term; N-Term; N-Term; N-Term; N-Term; N-Term; N-Term; N-Term; N-Term; N-Term; N-Term; N-Term; N-Term; N-Term; N-Term; N-Term; N-Term; N-Term; N-Term; N-Term; N-Term; N-Term; N-Term; N-Term; N-Term; N-Term; N-Term; N-Term; N-Term; N-Term; N-Term; N-Term; N-Term; N-Term; N-Term; N-Term; N-Term; N-Ter…
TRUE				High	Master Protein	AAN63881.1	dermcidin precursor [OS=Rattus norvegicus]	0.487	0.0915906	134.5	65.5	51.36	14.85	0	30.048	43	8	14	8	110	11.3	6.54	43.23	8	metabolic process	extracellular	catalytic activity	FALSE	Pf15291					0	High	High	High	High	High	High	High	High	High	High	1	7	TMT6plex [N-Term; N-Term; N-Term; N-Term; N-Term; N-Term; N-Term]
TRUE	15		Metabolism of Angiotensinogen to Angiotensins; Activation of Matrix Metalloproteinases; Signaling by SCF-KIT	High	Master Protein	NP_037224.1	chymase precursor [OS=Rattus norvegicus]	0.482	0.00369668	135	65	12.91	16.27	0	68.343	61	12	27	12	247	27.6	9.38	81.46	12	cell organization and biogenesis;cellular homeostasis;metabolic process;regulation of biological process;response to stimulus	extracellular	catalytic activity	FALSE	Pf00089	25627	ENSRNOG00000020563.6	Cma1	Renin-angiotensin system	10	High	High	High	High	High	High	High	High	High	High	1	12	TMT6plex [N-Term; N-Term; N-Term; N-Term; N-Term; N-Term; N-Term; N-Term; N-Term; N-Term; N-Term; N-Term]
TRUE				High	Master Protein	EDM07845.1	rCG53610 [OS=Rattus norvegicus]	0.477	0.0148953	135.5	64.5	11.44	22.74	0.009	3.098	14	1	5	1	87	8.9	11.71	12.18	1				FALSE						0	High	High	High	High	High	High	High	High	High	High	1	1	TMT6plex [N-Term]	Met-loss [N-Term]
TRUE	6			High	Master Protein	AAH92586.1	Igh-6 protein [OS=Rattus norvegicus]	0.473	0.0304472	135.8	64.2	21.66	13.12	0	35.246	15	9	11	9	617	68.3	6	40.56	9	cell organization and biogenesis;defense response;metabolic process;regulation of biological process;response to stimulus	membrane	protein binding	FALSE	Pf07654, Pf07686	299357		Igh-6		0	High	High	High	High	High	High	High	High	High	High	1	9	TMT6plex [N-Term; N-Term; N-Term; N-Term; N-Term; N-Term; N-Term; N-Term; N-Term]
TRUE				High	Master Protein	sp		0.473	0.0221603	135.8	64.2	24.54	14.84	0	10.84	14	3	5	3	222	26	8.43	11.28	3				TRUE						0	High	High	High	High	High	High	High	High	High	High	1	3	TMT6plex [N-Term; N-Term; N-Term]
TRUE	17			High	Master Protein	NP_068611.1	Histone H2A type 4 [OS=Rattus norvegicus]	0.471	0.0039559	136	64	14	13.74	0	57.9	38	5	57	2	130	14.3	11.02	163.5	5	cell organization and biogenesis;regulation of biological process	chromosome;nucleus	DNA binding;protein binding	FALSE	Pf00125	24828	ENSRNOG00000048122.1	Hist1h2aa	Systemic lupus erythematosus; Alcoholism	2	High	High	High	High	High	High	High	High	High	High	1	5	TMT6plex [N-Term; N-Term; N-Term; N-Term; N-Term]
TRUE	7		Formation of the cornified envelope	High	Master Protein	EDL86887.1	Type II keratin Kb22 [OS=Rattus norvegicus]	0.471	0.0164775	136	64	25.08	24.46	0	12.261	7	5	9	2	516	57	5.88	24.6	5			structural molecule activity	TRUE	Pf00038, Pf13166	366991	ENSRNOG00000033403.3	Krt82		3	High	High	High	High	High	High	High	High	High	High	1	4	TMT6plex [N-Term; N-Term; N-Term; N-Term]
TRUE	2			High	Master Protein	P21961.2	RecName: Full=Mast cell carboxypeptidase A; AltName: Full=Carboxypeptidase A3; AltName: Full=R-CPA; AltName: Full=RMC-CP; Flags: Precursor [OS=Rattus norvegicus]	0.454	0.00516897	137.5	62.5	12.13	19.83	0	87.228	36	15	38	15	412	47.9	8.73	132.29	15	metabolic process;regulation of biological process	extracellular	catalytic activity;metal ion binding	FALSE	Pf00246, Pf02244	54242		Cpa3	Renin-angiotensin system; Pancreatic secretion; Protein digestion and absorption	3	High	High	High	High	High	High	High	High	High	High	1	14	TMT6plex [N-Term; N-Term; N-Term; N-Term; N-Term; N-Term; N-Term; N-Term; N-Term; N-Term; N-Term; N-Term; N-Term; N-Term]
TRUE	8			High	Master Protein	EDL84181.1	rCG56631, isoform CRA_d [OS=Rattus norvegicus]	0.439	0.00872592	139	61	11.64	21.54	0	7.851	2	2	2	2	1034	117.1	8.02	4.34	2	regulation of biological process	nucleus	DNA binding;RNA binding	FALSE	Pf00076, Pf02037, Pf13893, Pf14259		ENSRNOG00000054446.1			0	High	High	High	High	High	High	High	High	High	High	1	2	TMT6plex [N-Term; N-Term]
TRUE	2			High	Master Protein	NP_113843.1	Latexin [OS=Rattus norvegicus]	0.418	0.00930799	141	59	18.9	25.83	0.006	3.472	4	1	1	1	223	25.6	6.15	4.15	1	defense response;regulation of biological process;response to stimulus	cytoplasm	enzyme regulator activity	FALSE	Pf06907	59073	ENSRNOG00000013572.5	Lxn		0	High	High	High	High	High	High	High	High	High	High	1	1	TMT6plex [N-Term]
TRUE	5	Striated Muscle Contraction		High	Master Protein	XP_008761903.1	PREDICTED: tropomyosin beta chain isoform X2 [OS=Rattus norvegicus]	0.416	0.00617023	141.3	58.7	20.95	23.89	0	606.483	80	51	1041	4	284	33	4.69	3663.45	51	cell organization and biogenesis;regulation of biological process	cytoskeleton	protein binding;structural molecule activity	FALSE	Pf00261, Pf12718	500450		Tpm2		1	High	High	High	High	High	High	High	High	High	High	1	31	TMT6plex [N-Term; N-Term; N-Term; N-Term; N-Term; N-Term; N-Term; N-Term; N-Term; N-Term; N-Term; N-Term; N-Term; N-Term; N-Term; N-Term; N-Term; N-Term; N-Term; N-Term; N-Term; N-Term; N-Term; N-Term; N-Term; N-Term; N-Term; N-Term; N-Term; N-Term; N-Term]
TRUE	12			High	Master Protein	NP_001102797.1	coronin-1C [OS=Rattus norvegicus]	0.397	0.0446504	143.1	56.9	49.43	18.03	0	30.964	17	8	9	8	474	53.1	7.08	18.7	8	cell organization and biogenesis;cellular component movement;regulation of biological process	cytoskeleton	protein binding	FALSE	Pf00400, Pf08953, Pf08954	501841	ENSRNOG00000000697.4	Coro1c		0	High	High	High	High	High	High	High	High	High	High	1	8	TMT6plex [N-Term; N-Term; N-Term; N-Term; N-Term; N-Term; N-Term; N-Term]
TRUE	10	Proximal Tubule Transporters		High	Master Protein	EDM03811.1	ATPase, H transporting, lysosomal V0 subunit c, isoform CRA_c [OS=Rattus norvegicus]	0.251	0.00333965	159.8	40.2	21.65	18.62	0	7.9	15	2	5	2	165	17	5.01	12.12	2	cellular homeostasis;regulation of biological process;transport	Golgi;membrane;vacuole	catalytic activity;protein binding;transporter activity	FALSE	Pf00137	170667		Atp6v0c		1	High	High	High	High	High	High	High	High	High	High	1	2	TMT6plex [N-Term; N-Term]
TRUE	1		CLEC7A/inflammasome pathway; The NLRP3 inflammasome; Neutrophil degranulation	High	Master Protein	EDM17200.1	PYD and CARD domain containing [OS=Rattus norvegicus]	0.224	0.0264285	163.4	36.6	38.63	22.32	0	32.726	34	6	9	6	193	21.7	5.27	37.69	6	cell death;cell organization and biogenesis;defense response;metabolic process;regulation of biological process;response to stimulus;transport	cytoplasm;cytosol;extracellular;mitochondrion;nucleus	catalytic activity;protein binding	FALSE	Pf00619, Pf02758	282817	ENSRNOG00000019675.4	Pycard		9	High	High	High	High	High	High	High	High	High	High	1	5	TMT6plex [N-Term; N-Term; N-Term; N-Term; N-Term]
