# Supplementary material for: Proteomes of aging and omega-3 supplementation in rat soleus skeletal muscle
Source: PLoS One. 2025 May 27;20(5):e0323602. doi: 10.1371/journal.pone.0323602 (PMC12111612; doi:10.1371/journal.pone.0323602)
Supplement: S5 File — (XLSX) [file pone.0323602.s010.xlsx]

## Sheet: Proteins
Checked	Chromosome	WikiPathways	Reactome Pathways	Protein FDR Confidence: Combined	Master	Accession	Description	Abundance Ratio: (control) / (o3)	Abundance Ratio Adj. P-Value: (control) / (o3)	Abundances (Grouped): control	Abundances (Grouped): o3	Abundances (Grouped) CV [%]: control	Abundances (Grouped) CV [%]: o3	Exp. q-value: Combined	Sum PEP Score	Coverage [%]	# Peptides	# PSMs	# Unique Peptides	# AAs	MW [kDa]	calc. pI	Score Sequest HT: Sequest HT	# Peptides (by Search Engine): Sequest HT	Biological Process	Cellular Component	Molecular Function	Contaminant	Pfam IDs	Entrez Gene ID	Ensembl Gene ID	Gene Symbol	KEGG Pathways	# Protein Pathway Groups	Found in Sample: [S1] F1: 126, Sample, 1, control	Found in Sample: [S2] F1: 127N, Sample, 2, control	Found in Sample: [S3] F1: 127C, Sample, 3, control	Found in Sample: [S4] F1: 128N, Sample, 4, control	Found in Sample: [S5] F1: 128C, Sample, 5, control	Found in Sample: [S6] F1: 129N, Sample, 6, o3	Found in Sample: [S7] F1: 129C, Sample, 7, o3	Found in Sample: [S8] F1: 130N, Sample, 8, o3	Found in Sample: [S9] F1: 130C, Sample, 9, o3	Found in Sample: [S10] F1: 131, Sample, 10, o3	# Protein Groups	TMT6plex (N-term) Count	TMT6plex (N-term) Positions	Modifications
TRUE	X			High	Master Protein	XP_017443796.1	PREDICTED: nucleophosmin-like isoform X2 [OS=Rattus norvegicus]	2.379	0.959073	140.8	59.2	48.04	9.41	0	21.957	28	7	14	1	295	33.1	4.81	41.12	7				FALSE	Pf03066	300303		LOC300303		0	High	High	High	High	High	High	High	High	High	High	1	7	TMT6plex [N-Term; N-Term; N-Term; N-Term; N-Term; N-Term; N-Term]
TRUE	4	EGFR1 Signaling Pathway		High	Master Protein	NP_001002823.2	Serine/threonine-protein kinase WNK1 isoform 1 [OS=Rattus norvegicus]	2.194	0.959073	137.4	62.6	33.94	25.73	0	12.822	2	4	4	4	2634	279.4	6.35	11.86	4	metabolic process;regulation of biological process;response to stimulus;transport	cytoplasm;cytosol;membrane	catalytic activity;enzyme regulator activity;metal ion binding;nucleotide binding;protein binding	FALSE	Pf00069, Pf07714, Pf12202	116477	ENSRNOG00000009956.8	Wnk1		1	High	High	High	High	High	High	High	High	High	High	1	4	TMT6plex [N-Term; N-Term; N-Term; N-Term]
TRUE	10			High	Master Protein	EDM05607.1	rCG33054, isoform CRA_d [OS=Rattus norvegicus]	1.737	0.959073	126.9	73.1	14.72	18.54	0.003	3.631	18	1	1	1	89	9.6	9.64	3.67	1	cell organization and biogenesis;metabolic process;regulation of biological process	nucleus	metal ion binding;protein binding;RNA binding	FALSE	Pf06093	287608		Supt4h1		0	High	High	High	High	High	High	High	High	High	High	1	1	TMT6plex [N-Term]
TRUE	16			High	Master Protein	NP_001103960.1	LIM domain-binding protein 3 isoform 4 [OS=Rattus norvegicus]	1.724	0.959073	126.6	73.4	30.15	25.3	0	352.394	82	17	128	1	283	31	9.19	578.8	17	cell organization and biogenesis	cytoskeleton	metal ion binding;protein binding	FALSE	Pf00595	498587		Ldb3		0	High	High	High	High	High	High	High	High	High	High	1	16	TMT6plex [N-Term; N-Term; N-Term; N-Term; N-Term; N-Term; N-Term; N-Term; N-Term; N-Term; N-Term; N-Term; N-Term; N-Term; N-Term; N-Term]
TRUE	6		RA biosynthesis pathway	High	Master Protein	NP_001102746.1	Retinol dehydrogenase 14 [OS=Rattus norvegicus]	1.571	0.959073	122.2	77.8	43.25	14.88	0	40.579	41	10	13	10	334	36.2	8.09	36.54	10	cell differentiation;metabolic process	endoplasmic reticulum;membrane;mitochondrion;nucleus	catalytic activity	FALSE	Pf00106, Pf01370, Pf01488, Pf08659	500629	ENSRNOG00000039551.3	Rdh14		4	High	High	High	High	High	High	High	High	High	High	1	10	TMT6plex [N-Term; N-Term; N-Term; N-Term; N-Term; N-Term; N-Term; N-Term; N-Term; N-Term]
TRUE	8			High	Master Protein	CAA26931.1	Thy-1 antigen [OS=Rattus norvegicus]	0.658	0.959073	79.4	120.6	18.81	15.05	0.001	4.881	9	1	1	1	161	18.2	9.5	3.65	1	cell communication;cell organization and biogenesis;metabolic process;regulation of biological process;response to stimulus	cell surface;cytosol;endoplasmic reticulum;membrane	DNA binding;enzyme regulator activity;protein binding	FALSE	Pf00047, Pf02899	24832		Thy1		0	High	High	High	High	High	High	High	High	High	High	1	1	TMT6plex [N-Term]
TRUE	8		Platelet degranulation	High	Master Protein	XP_003754515.1	PREDICTED: tetranectin [OS=Rattus norvegicus]	0.65	0.959073	78.8	121.2	17.28	16.98	0	6.045	12	3	5	3	202	22.3	5.44	14.83	3	regulation of biological process;response to stimulus	cytoplasm;extracellular	metal ion binding;protein binding	FALSE	Pf00059, Pf05966	100912012	ENSRNOG00000004540.7	LOC100912012; Clec3b		4	High	High	High	High	High	High	High	High	High	High	1	3	TMT6plex [N-Term; N-Term; N-Term]
TRUE	3	Regulation of Actin Cytoskeleton		High	Master Protein	EDL93148.1	gelsolin, isoform CRA_a [OS=Rattus norvegicus]	0.644	0.959073	78.3	121.7	4.84	23.73	0	142.625	47	26	60	1	780	85.9	6.09	203.49	26	cell death;cell organization and biogenesis;metabolic process;regulation of biological process;response to stimulus;transport	cytoplasm;cytoskeleton;cytosol;extracellular;membrane;nucleus	metal ion binding;protein binding	FALSE	Pf00626	296654		Gsn		1	High	High	High	High	High	High	High	High	High	High	1	26	TMT6plex [N-Term; N-Term; N-Term; N-Term; N-Term; N-Term; N-Term; N-Term; N-Term; N-Term; N-Term; N-Term; N-Term; N-Term; N-Term; N-Term; N-Term; N-Term; N-Term; N-Term; N-Term; N-Term; N-Term; N-Term; N-Term; N-Term]
TRUE	2	Electron Transport Chain		High	Master Protein	NP_001128177.1	Cytochrome c oxidase subunit 7C, mitochondrial [OS=Rattus norvegicus]	0.628	0.959073	77.1	122.9	46.6	15.08	0	7.663	14	1	4	1	63	7.4	11	13.19	1	metabolic process;transport	membrane;mitochondrion	catalytic activity;transporter activity	FALSE	Pf02935	100188937	ENSRNOG00000030237.2	Cox7c	Oxidative phosphorylation; Non-alcoholic fatty liver disease (NAFLD); Huntington's disease; Metabolic pathways; Alzheimer's disease; Cardiac muscle contraction; Parkinson's disease	8	High	High	High	High	High	High	High	High	High	High	1	1	TMT6plex [N-Term]
TRUE	10	Focal Adhesion; Osteoblast; Inflammatory Response Pathway; Cardiovascular Signaling		High	Master Protein	CAB01633.1	Collagen alpha1, partial [OS=Rattus norvegicus]	0.624	0.959073	76.8	123.2	23.97	31.8	0	14.24	3	5	8	5	1453	137.8	6	19.14	5	cell communication;cell differentiation;cell organization and biogenesis;metabolic process;regulation of biological process;response to stimulus;transport	cytoplasm;endoplasmic reticulum;extracellular;Golgi	metal ion binding;protein binding;structural molecule activity	FALSE	Pf00093, Pf01391, Pf01410	29393		Col1a1		4	High	High	High	High	High	High	High	High	High	High	1	5	TMT6plex [N-Term; N-Term; N-Term; N-Term; N-Term]
TRUE	1			High	Master Protein	Q91XU1.2	RecName: Full=Protein quaking; Short=RqkI [OS=Rattus norvegicus]	0.621	0.959073	76.6	123.4	14.77	25.41	0	18.164	21	5	9	5	341	37.6	7.96	26.83	5	cell differentiation;development;metabolic process;regulation of biological process;transport	cytoplasm;nucleus	protein binding;RNA binding	FALSE	Pf00013, Pf13014	499022		Qk		0	High	High	High	High	High	High	High	High	High	High	1	5	TMT6plex [N-Term; N-Term; N-Term; N-Term; N-Term]
TRUE	20			High	Master Protein	P30009.2	RecName: Full=Myristoylated alanine-rich C-kinase substrate; Short=MARCKS; AltName: Full=Protein kinase C substrate 80 kDa protein [OS=Rattus norvegicus]	0.621	0.959073	76.6	123.4	20.68	21.21	0	30.025	20	5	10	5	309	29.8	4.34	27.93	5	cell organization and biogenesis;regulation of biological process;transport	cytoplasm;cytoskeleton;cytosol;membrane;nucleus;vacuole	protein binding	FALSE		25603		Marcks		0	High	High	High	High	High	High	High	High	High	High	1	5	TMT6plex [N-Term; N-Term; N-Term; N-Term; N-Term]
TRUE	5		Neutrophil degranulation	High	Master Protein	NP_001030094.1	ATPase family AAA domain-containing protein 3 [OS=Rattus norvegicus]	0.607	0.959073	75.6	124.4	24.75	54.12	0	18.745	11	7	8	7	591	66.7	9.29	15.24	7	cell growth;regulation of biological process	membrane;mitochondrion	catalytic activity;nucleotide binding;RNA binding	FALSE	Pf00004, Pf00910, Pf01078, Pf05707, Pf06745, Pf07728, Pf12037, Pf13191, Pf13207, Pf13401	298682	ENSRNOG00000018118.6	Atad3a		3	High	High	High	High	High	High	High	High	High	High	1	7	TMT6plex [N-Term; N-Term; N-Term; N-Term; N-Term; N-Term; N-Term]
TRUE	16			High	Master Protein	NP_001100777.1	Cartilage intermediate layer protein 2 precursor [OS=Rattus norvegicus]	0.603	0.959073	75.2	124.8	30.08	26.53	0	19.747	5	3	5	3	1188	128.8	7.42	17.75	3			catalytic activity;protein binding	FALSE	Pf00047, Pf07679, Pf07686, Pf13330, Pf13620, Pf13895, Pf13927	306356	ENSRNOG00000020622.5	Cilp2		0	High	High	High	High	High	High	High	High	High	High	1	3	TMT6plex [N-Term; N-Term; N-Term]
TRUE	14			High	Master Protein	NP_001006961.1	Mitochondrial fission process protein 1 [OS=Rattus norvegicus]	0.567	0.959073	72.4	127.6	10.76	27.39	0	20.248	28	4	9	4	166	18.4	9.45	26.96	4	cell organization and biogenesis;response to stimulus	membrane;mitochondrion		FALSE	Pf10558	289745	ENSRNOG00000004640.6	Mtfp1		0	High	High	High	High	High	High	High	High	High	High	1	4	TMT6plex [N-Term; N-Term; N-Term; N-Term]
TRUE	5; 16			High	Master Protein	NP_001020795.1	Non-histone chromosomal protein HMG-17 [OS=Rattus norvegicus]	0.547	0.959073	70.7	129.3	14.25	22.69	0.003	3.323	8	1	3	1	90	9.4	9.99	7.24	1	regulation of biological process	chromosome;cytoplasm;nucleus	DNA binding;protein binding;RNA binding	FALSE		114637; 100360316	ENSRNOG00000051615.1	Hmgn2; LOC100360316		0	High	High	High	High	High	High	High	High	High	High	1	1	TMT6plex [N-Term]
TRUE	11			High	Master Protein	P04218.1	RecName: Full=OX-2 membrane glycoprotein; AltName: Full=MRC OX-2 antigen; AltName: CD_antigen=CD200; Flags: Precursor [OS=Rattus norvegicus]	0.539	0.959073	70.1	129.9	8.32	26.55	0	5.352	7	2	3	2	278	31.1	8.79	7.47	2	regulation of biological process	membrane	protein binding;receptor activity	FALSE	Pf00047, Pf08205	24560		Cd200		0	High	High	High	High	High	High	High	High	High	High	1	2	TMT6plex [N-Term; N-Term]
TRUE	1		RHO GTPases Activate WASPs and WAVEs; VEGFA-VEGFR2 Pathway; Regulation of actin dynamics for phagocytic cup formation; Neutrophil degranulation	High	Master Protein	NP_001100987.1	cytoplasmic FMR1-interacting protein 1 [OS=Rattus norvegicus]	0.533	0.959073	69.6	130.4	13.03	30.03	0.002	4.308	2	2	2	2	1253	145.2	6.9	2.15	2	cell growth;cell organization and biogenesis;regulation of biological process;response to stimulus	cytoplasm	protein binding;RNA binding	FALSE	Pf05994, Pf07159	308666	ENSRNOG00000011945.7	Cyfip1	Regulation of actin cytoskeleton; RNA transport	14	High	High	High	High	High	High	High	High	High	High	1	2	TMT6plex [N-Term; N-Term]
TRUE	4	Focal Adhesion; Inflammatory Response Pathway		High	Master Protein	NP_445808.1	collagen alpha-2(I) chain precursor [OS=Rattus norvegicus]	0.407	0.959073	57.9	142.1	43.29	33.11	0	18.102	4	5	6	5	1372	129.5	9.33	16.13	5	cell organization and biogenesis;regulation of biological process;response to stimulus	endoplasmic reticulum;extracellular	metal ion binding;protein binding;structural molecule activity	FALSE	Pf01391, Pf01410	84352		Col1a2	Amoebiasis; Protein digestion and absorption; AGE-RAGE signaling pathway in diabetic complications; PI3K-Akt signaling pathway; Focal adhesion; ECM-receptor interaction; Platelet activation	9	High	High	High	High	High	High	High	High	High	High	1	5	TMT6plex [N-Term; N-Term; N-Term; N-Term; N-Term]
