# Supplementary material for: Proteomes of aging and omega-3 supplementation in rat soleus skeletal muscle
Source: PLoS One. 2025 May 27;20(5):e0323602. doi: 10.1371/journal.pone.0323602 (PMC12111612; doi:10.1371/journal.pone.0323602)
Supplement: S6 File — (XLSX) [file pone.0323602.s011.xlsx]

## Sheet: Proteins
Checked	Chromosome	WikiPathways	Reactome Pathways	Protein FDR Confidence: Combined	Master	Accession	Description	Abundance Ratio: (control) / (o3)	Abundance Ratio Adj. P-Value: (control) / (o3)	Abundances (Grouped): control	Abundances (Grouped): o3	Abundances (Grouped) CV [%]: control	Abundances (Grouped) CV [%]: o3	Exp. q-value: Combined	Sum PEP Score	Coverage [%]	# Peptides	# PSMs	# Unique Peptides	# AAs	MW [kDa]	calc. pI	Score Sequest HT: Sequest HT	# Peptides (by Search Engine): Sequest HT	Biological Process	Cellular Component	Molecular Function	Contaminant	Pfam IDs	Entrez Gene ID	Ensembl Gene ID	Gene Symbol	KEGG Pathways	# Protein Pathway Groups	Found in Sample: [S1] F1: 126, Sample, 1, control	Found in Sample: [S2] F1: 127N, Sample, 2, control	Found in Sample: [S3] F1: 127C, Sample, 3, control	Found in Sample: [S4] F1: 128N, Sample, 4, control	Found in Sample: [S5] F1: 128C, Sample, 5, control	Found in Sample: [S6] F1: 129N, Sample, 6, o3	Found in Sample: [S7] F1: 129C, Sample, 7, o3	Found in Sample: [S8] F1: 130N, Sample, 8, o3	Found in Sample: [S9] F1: 130C, Sample, 9, o3	Found in Sample: [S10] F1: 131, Sample, 10, o3	# Protein Groups	TMT6plex (N-term) Count	TMT6plex (N-term) Positions	Modifications
TRUE	3			High	Master Protein	Q9QW07.2	RecName: Full=1-phosphatidylinositol 4,5-bisphosphate phosphodiesterase beta-4; AltName: Full=Phosphoinositide phospholipase C-beta-4; AltName: Full=Phospholipase C-beta-4; Short=PLC-beta-4 [OS=Rattus norvegicus]	1.896	0.878341	130.9	69.1	43.86	28.58	0.008	2.766	2	2	4	2	1175	134.4	6.84	6.99	2	metabolic process;regulation of biological process;response to stimulus	cytoplasm;endoplasmic reticulum;nucleus	catalytic activity;metal ion binding;motor activity;protein binding;signal transducer activity	FALSE	Pf00168, Pf00387, Pf00388, Pf01576, Pf02463, Pf06631, Pf08703, Pf09279, Pf12128, Pf12474	25031		Plcb4	Glutamatergic synapse; Endocrine and other factor-regulated calcium reabsorption; Long-term potentiation; Gastric acid secretion; Pathways in cancer; Retrograde endocannabinoid signaling; Phospholipase D signaling pathway; Pancreatic secretion; Phosphatidylinositol signaling system; Glucagon signaling pathway; Estrogen signaling pathway; Alzheimer's disease; Thyroid hormone signaling pathway; Sal…	45	High	High	High	High	High	High	High	High	High	High	1	2	TMT6plex [N-Term; N-Term]
TRUE				High	Master Protein	sp		0.644	0.878341	78.3	121.7	18.85	30.7	0	31.445	20	8	14	2	404	46.2	4.84	41.09	8				TRUE						0	High	High	High	High	High	High	High	High	High	High	1	8	TMT6plex [N-Term; N-Term; N-Term; N-Term; N-Term; N-Term; N-Term; N-Term]
TRUE	14; 8	Electron Transport Chain		High	Master Protein	NP_071948.1	cytochrome c oxidase subunit 7A2, mitochondrial precursor [OS=Rattus norvegicus]	0.618	0.878341	76.4	123.6	20.87	19.3	0	19.368	28	2	9	2	83	9.3	10.27	31.16	2	metabolic process;transport	membrane;mitochondrion	catalytic activity;transporter activity	FALSE	Pf02238	688386; 29507	ENSRNOG00000042903.1	Cox7a2l2; Cox7a2	Huntington's disease; Non-alcoholic fatty liver disease (NAFLD); Parkinson's disease; Alzheimer's disease; Cardiac muscle contraction; Oxidative phosphorylation	7	High	High	High	High	High	High	High	High	High	High	1	2	TMT6plex [N-Term; N-Term]
TRUE	4	Focal Adhesion; Inflammatory Response Pathway		High	Master Protein	NP_445808.1	collagen alpha-2(I) chain precursor [OS=Rattus norvegicus]	0.544	0.878341	70.4	129.6	23.33	17.58	0	56.78	9	10	55	10	1372	129.5	9.33	160.31	10	cell organization and biogenesis;regulation of biological process;response to stimulus	endoplasmic reticulum;extracellular	metal ion binding;protein binding;structural molecule activity	FALSE	Pf01391, Pf01410	84352		Col1a2	Platelet activation; AGE-RAGE signaling pathway in diabetic complications; Amoebiasis; Protein digestion and absorption; PI3K-Akt signaling pathway; Focal adhesion; ECM-receptor interaction	9	High	High	High	High	High	High	High	High	High	High	1	10	TMT6plex [N-Term; N-Term; N-Term; N-Term; N-Term; N-Term; N-Term; N-Term; N-Term; N-Term]
TRUE	16			High	Master Protein	NP_001100777.1	Cartilage intermediate layer protein 2 precursor [OS=Rattus norvegicus]	0.483	0.878341	65.1	134.9	30.47	24.56	0	31.425	4	3	5	3	1188	128.8	7.42	23.53	3			catalytic activity;protein binding	FALSE	Pf00047, Pf07679, Pf07686, Pf13330, Pf13620, Pf13895, Pf13927	306356	ENSRNOG00000020622.5	Cilp2		0	High	High	High	High	High	High	High	High	High	High	1	3	TMT6plex [N-Term; N-Term; N-Term]
TRUE	10	Focal Adhesion; Osteoblast; Inflammatory Response Pathway; Cardiovascular Signaling	Crosslinking of collagen fibrils; Collagen degradation; ECM proteoglycans; Platelet Aggregation (Plug Formation); Non-integrin membrane-ECM interactions; Anchoring fibril formation; Collagen chain trimerization; Immunoregulatory interactions between a Lymphoid and a non-Lymphoid cell; MET activates PTK2 signaling; Platelet Adhesion to exposed collagen; Cell surface interactions at the vascular wa…	High	Master Protein	NP_445756.1	Collagen alpha-1(I) chain precursor [OS=Rattus norvegicus]	0.414	0.878341	58.6	141.4	35.04	21.91	0	112.918	12	16	81	1	1453	137.9	5.92	264.28	16	cell communication;cell differentiation;cell organization and biogenesis;metabolic process;regulation of biological process;response to stimulus;transport	cytoplasm;endoplasmic reticulum;extracellular;Golgi	metal ion binding;protein binding;structural molecule activity	FALSE	Pf00093, Pf01391, Pf01410	29393	ENSRNOG00000003897.6	Col1a1	Protein digestion and absorption; AGE-RAGE signaling pathway in diabetic complications; PI3K-Akt signaling pathway; Focal adhesion; ECM-receptor interaction; Platelet activation; Amoebiasis	38	High	High	High	High	High	High	High	High	High	High	1	16	TMT6plex [N-Term; N-Term; N-Term; N-Term; N-Term; N-Term; N-Term; N-Term; N-Term; N-Term; N-Term; N-Term; N-Term; N-Term; N-Term; N-Term]
TRUE	2	Electron Transport Chain		High	Master Protein	NP_001128177.1	Cytochrome c oxidase subunit 7C, mitochondrial [OS=Rattus norvegicus]	0.219	0.878341	35.9	164.1	61.3	64.9	0	10.246	29	2	6	2	63	7.4	11	15.77	2	metabolic process;transport	membrane;mitochondrion	catalytic activity;transporter activity	FALSE	Pf02935	100188937	ENSRNOG00000030237.2	Cox7c	Cardiac muscle contraction; Oxidative phosphorylation; Parkinson's disease; Huntington's disease; Non-alcoholic fatty liver disease (NAFLD); Metabolic pathways; Alzheimer's disease	8	High	High	High	High	High	High	High	High	High	High	1	2	TMT6plex [N-Term; N-Term]
