# Supplementary material for: Proteomes of aging and omega-3 supplementation in rat soleus skeletal muscle
Source: PLoS One. 2025 May 27;20(5):e0323602. doi: 10.1371/journal.pone.0323602 (PMC12111612; doi:10.1371/journal.pone.0323602)
Supplement: S7 File — (XLSX) [file pone.0323602.s012.xlsx]

## Sheet: Proteins
Checked	Chromosome	WikiPathways	Reactome Pathways	Protein FDR Confidence: Combined	Master	Accession	Description	Abundance Ratio: (control) / (o3)	Abundance Ratio Adj. P-Value: (control) / (o3)	Abundances (Grouped): control	Abundances (Grouped): o3	Abundances (Grouped) CV [%]: control	Abundances (Grouped) CV [%]: o3	Exp. q-value: Combined	Sum PEP Score	Coverage [%]	# Peptides	# PSMs	# Unique Peptides	# AAs	MW [kDa]	calc. pI	Score Sequest HT: Sequest HT	# Peptides (by Search Engine): Sequest HT	Biological Process	Cellular Component	Molecular Function	Contaminant	Pfam IDs	Entrez Gene ID	Ensembl Gene ID	Gene Symbol	KEGG Pathways	# Protein Pathway Groups	Found in Sample: [S6] F1: 129N, Sample, 6, control	Found in Sample: [S7] F1: 129C, Sample, 7, control	Found in Sample: [S8] F1: 130N, Sample, 8, control	Found in Sample: [S9] F1: 130C, Sample, 9, control	Found in Sample: [S10] F1: 131, Sample, 10, control	Found in Sample: [S1] F1: 126, Sample, 1, o3	Found in Sample: [S2] F1: 127N, Sample, 2, o3	Found in Sample: [S3] F1: 127C, Sample, 3, o3	Found in Sample: [S4] F1: 128N, Sample, 4, o3	Found in Sample: [S5] F1: 128C, Sample, 5, o3	# Protein Groups	TMT6plex (N-term) Count	TMT6plex (N-term) Positions	Modifications
TRUE	10	mRNA processing	Cleavage of Growing Transcript in the Termination Region ; Transport of Mature mRNA derived from an Intron-Containing Transcript; mRNA Splicing - Major Pathway; mRNA Splicing - Minor Pathway; mRNA 3'-end processing	High	Master Protein	NP_001103022.1	Serine/arginine-rich splicing factor 1 [OS=Rattus norvegicus]	2.611	0.301334	144.6	55.4	35.03	27.75	0	12.622	16	4	4	4	248	27.7	10.36	9.89	4	cell differentiation;cell organization and biogenesis;metabolic process;regulation of biological process	cytoplasm;nucleus;spliceosomal complex	protein binding;RNA binding	FALSE	Pf00076, Pf13893, Pf14259	689890	ENSRNOG00000050323.1	Srsf1	Herpes simplex infection; Spliceosome	15	High	High	High	High	High	High	High	High	High	High	1	4	TMT6plex [N-Term; N-Term; N-Term; N-Term]
TRUE	17			High	Master Protein	NP_001094471.1	Very-long-chain (3R)-3-hydroxyacyl-CoA dehydratase 1 [OS=Rattus norvegicus]	2.563	0.301334	143.9	56.1	50.97	33.2	0	6.092	5	3	3	3	248	28.6	9.25	3.35	3	cell differentiation;cell organization and biogenesis;metabolic process;regulation of biological process	endoplasmic reticulum;membrane	catalytic activity;protein binding	FALSE	Pf04387	680115		Ptpla; Hacd1	Fatty acid elongation; Biosynthesis of unsaturated fatty acids; Fatty acid metabolism	3	High	High	High	High	High	High	High	High	High	High	1	2	TMT6plex [N-Term; N-Term]
TRUE	X		Receptor Mediated Mitophagy	High	Master Protein	NP_001020198.1	FUN14 domain-containing protein 1 [OS=Rattus norvegicus]	2.5	0.301334	142.9	57.1	33.84	18.25	0	10.675	19	2	3	2	155	17.1	8.63	10.11	2	metabolic process;response to stimulus	membrane;mitochondrion		FALSE	Pf04930	363442	ENSRNOG00000003470.6	Fundc1		2	High	High	High	High	High	High	High	High	High	High	1	2	TMT6plex [N-Term; N-Term]
TRUE	20			High	Master Protein	XP_006256436.1	PREDICTED: myopalladin isoform X1 [OS=Rattus norvegicus]	2.294	0.301334	139.3	60.7	37.13	17.91	0	6.282	2	2	2	2	1306	143.7	6.43	6.29	2	cell organization and biogenesis;regulation of biological process	nucleus	protein binding	FALSE	Pf00047, Pf07679, Pf13895, Pf13927	309760	ENSRNOG00000000383.7	Mypn		0	High	High	High	High	High	High	High	High	High	High	1	2	TMT6plex [N-Term; N-Term]
TRUE	11	mRNA processing	mRNA Splicing - Major Pathway	High	Master Protein	NP_476460.1	transformer-2 protein homolog beta [OS=Rattus norvegicus]	2.29	0.301334	139.2	60.8	27.73	13.1	0.003	3.288	3	1	1	1	288	33.6	11.25	2.86	1	cell organization and biogenesis;cellular homeostasis;metabolic process;regulation of biological process;response to stimulus	membrane;nucleus;spliceosomal complex	protein binding;RNA binding	FALSE	Pf00076, Pf08777, Pf13893, Pf14259	117259	ENSRNOG00000001783.6	Tra2b	Spliceosome	6	High	High	High	High	High	High	High	High	High	High	1	1	TMT6plex [N-Term]
TRUE	1			High	Master Protein	NP_001011938.1	N-terminal kinase-like protein [OS=Rattus norvegicus]	1.908	0.301334	131.2	68.8	41.12	23.2	0.007	2.443	2	1	1	1	807	89.1	6.37	4.14	1	metabolic process;transport	cytoplasm;cytoskeleton;cytosol;Golgi;membrane	catalytic activity;nucleotide binding;protein binding	FALSE	Pf00069, Pf07714	293684	ENSRNOG00000023668.7	Scyl1		0	High	High	High	High	High	High	High	High	High	High	1	1	TMT6plex [N-Term]
TRUE				High	Master Protein	XP_003752277.1	PREDICTED: glutamine--tRNA ligase [OS=Rattus norvegicus]	1.882	0.302202	130.6	69.4	51.43	42.49	0	25.394	12	10	12	1	775	87.7	7.15	30.54	10	metabolic process;regulation of biological process	cytoplasm;cytosol	catalytic activity;enzyme regulator activity;nucleotide binding;protein binding	FALSE	Pf00749, Pf03950, Pf04557, Pf04558	100911132	ENSRNOG00000054139.1	LOC100911132	Aminoacyl-tRNA biosynthesis; Metabolic pathways	2	High	High	High	High	High	High	High	High	High	High	1	9	TMT6plex [N-Term; N-Term; N-Term; N-Term; N-Term; N-Term; N-Term; N-Term; N-Term]
TRUE	4	Focal Adhesion; Inflammatory Response Pathway		High	Master Protein	NP_445808.1	collagen alpha-2(I) chain precursor [OS=Rattus norvegicus]	1.87	0.301334	130.3	69.7	31.25	14.24	0	17.288	4	5	5	5	1372	129.5	9.33	12.58	5	cell organization and biogenesis;regulation of biological process;response to stimulus	endoplasmic reticulum;extracellular	metal ion binding;protein binding;structural molecule activity	FALSE	Pf01391, Pf01410	84352		Col1a2	Focal adhesion; PI3K-Akt signaling pathway; ECM-receptor interaction; Platelet activation; Amoebiasis; AGE-RAGE signaling pathway in diabetic complications; Protein digestion and absorption	9	High	High	High	High	High	High	High	High	High	High	1	5	TMT6plex [N-Term; N-Term; N-Term; N-Term; N-Term]
TRUE	1			High	Master Protein	ABG23394.1	Bcl-2-interacting death suppressor [OS=Rattus norvegicus]	1.858	0.301334	130	70	15.86	24.82	0	177.909	51	23	64	1	574	61.5	7.01	249.6	23	regulation of biological process;response to stimulus	cytoplasm;cytosol;membrane;nucleus	enzyme regulator activity;nucleotide binding;protein binding	FALSE	Pf00397, Pf02179	293524		Bag3		0	High	High	High	High	High	High	High	High	High	High	1	22	TMT6plex [N-Term; N-Term; N-Term; N-Term; N-Term; N-Term; N-Term; N-Term; N-Term; N-Term; N-Term; N-Term; N-Term; N-Term; N-Term; N-Term; N-Term; N-Term; N-Term; N-Term; N-Term; N-Term]
TRUE	18			High	Master Protein	XP_006254985.1	PREDICTED: NAD-dependent malic enzyme, mitochondrial isoform X1 [OS=Rattus norvegicus]	1.854	0.301334	129.9	70.1	40.55	16.57	0	19.28	10	6	6	5	591	66.3	7.91	19.5	6	metabolic process;regulation of biological process	mitochondrion	catalytic activity;metal ion binding;nucleotide binding	FALSE	Pf00390, Pf03949	307270	ENSRNOG00000015582.6	Me2		0	High	High	High	High	High	High	High	High	High	High	1	6	TMT6plex [N-Term; N-Term; N-Term; N-Term; N-Term; N-Term]
TRUE	3			High	Master Protein	XP_017447235.1	PREDICTED: sialoadhesin isoform X1 [OS=Rattus norvegicus]	1.838	0.301334	129.5	70.5	25.16	23.52	0	4.738	1	1	1	1	1708	183.9	6.68	4.05	1	regulation of biological process		protein binding	FALSE	Pf00047, Pf07654, Pf07679, Pf07686, Pf08205, Pf13895, Pf13927	311426		Siglec1		0	High	High	High	High	High	High	High	High	High	High	1	1	TMT6plex [N-Term]
TRUE	19			High	Master Protein	NP_001014036.1	Protein FAM192A [OS=Rattus norvegicus]	1.824	0.301334	129.2	70.8	47.78	29.38	0	12.363	6	1	3	1	254	28.6	5.07	11.12	1		nucleus		FALSE	Pf10187	307652	ENSRNOG00000017841.5	Nip30; Fam192a		0	High	High	High	High	High	High	High	High	High	High	1	1	TMT6plex [N-Term]
TRUE	12	Proteasome Degradation	Interleukin-1 family signaling; Regulation of RUNX2 expression and activity; The role of GTSE1 in G2/M progression after G2 checkpoint; Ubiquitin Mediated Degradation of Phosphorylated Cdc25A; Asymmetric localization of PCP proteins; APC/C:Cdh1 mediated degradation of Cdc20 and other APC/C:Cdh1 targeted proteins in late mitosis/early G1; Regulation of PTEN stability and activity; ABC-family prote…	High	Master Protein	EDM13649.1	proteasome (prosome, macropain) 26S subunit, non-ATPase, 9, isoform CRA_a [OS=Rattus norvegicus]	1.782	0.301334	128.1	71.9	25.31	9.13	0	31.159	28	6	13	6	222	24.8	6.89	35.61	6	cell death;cell organization and biogenesis;regulation of biological process	cytoplasm;nucleus;proteasome	catalytic activity;DNA binding;nucleotide binding;protein binding	FALSE	Pf00270, Pf00271, Pf04851	161475	ENSRNOG00000001339.7	Psmd9		126	High	High	High	High	High	High	High	High	High	High	1	6	TMT6plex [N-Term; N-Term; N-Term; N-Term; N-Term; N-Term]
TRUE	7			High	Master Protein	XP_006242001.1	PREDICTED: neutrophil cytosol factor 4 isoform X1 [OS=Rattus norvegicus]	1.772	0.301334	127.9	72.1	43.14	22.17	0.003	3.276	5	1	2	1	355	40.3	8.35	4.43	1	metabolic process;regulation of biological process;transport	cytoplasm;cytosol;membrane	enzyme regulator activity;protein binding	FALSE	Pf00018, Pf00564, Pf00787, Pf07653, Pf14604	500904		Ncf4		0	High	High	High	High	High	High	High	High	High	High	1	1	TMT6plex [N-Term]
TRUE	17			High	Master Protein	NP_446329.1	Cell division cycle protein 123 homolog [OS=Rattus norvegicus]	1.745	0.301334	127.1	72.9	33.14	16.45	0	12.246	5	1	3	1	336	38.8	4.67	14	1	cell division;regulation of biological process	cytoplasm		FALSE	Pf07065	116656	ENSRNOG00000017770.7	Cdc123		0	High	High	High	High	High	High	High	High	High	High	1	1	TMT6plex [N-Term]
TRUE	8			High	Master Protein	NP_001128710.1	Twinfilin-2 [OS=Rattus norvegicus]	1.745	0.301334	127.1	72.9	24.55	8.35	0	29.927	28	8	9	8	349	39.4	6.8	35.65	8	cell organization and biogenesis;metabolic process;regulation of biological process;response to stimulus	cytoplasm	catalytic activity;nucleotide binding;protein binding;RNA binding	FALSE	Pf00241	684352	ENSRNOG00000048915.1	LOC684352; Twf2		0	High	High	High	High	High	High	High	High	High	High	1	8	TMT6plex [N-Term; N-Term; N-Term; N-Term; N-Term; N-Term; N-Term; N-Term]
TRUE	7			High	Master Protein	NP_001120928.1	Heme transporter HRG1 [OS=Rattus norvegicus]	1.736	0.301334	126.9	73.1	32.2	18.4	0.003	3.059	8	1	2	1	146	16.6	9.45	4.74	1	transport	endosome;membrane;vacuole	transporter activity	FALSE		300191	ENSRNOG00000053196.1	Slc48a1		0	High	High	High	High	High	High	High	High	High	High	1	1	TMT6plex [N-Term]
TRUE	11		Platelet Adhesion to exposed collagen; GP1b-IX-V activation signalling; Intrinsic Pathway of Fibrin Clot Formation; Platelet Aggregation (Plug Formation)	High	Master Protein	NP_446382.1	platelet glycoprotein Ib beta chain precursor [OS=Rattus norvegicus]	1.725	0.301334	126.6	73.4	23.58	7.27	0	6.79	14	3	3	3	206	22.2	10.01	3.59	3	coagulation	membrane	protein binding	FALSE	Pf01462, Pf13855	116727	ENSRNOG00000046981.2	Gp1bb	Platelet activation; Hematopoietic cell lineage; ECM-receptor interaction	10	High	High	High	High	High	High	High	High	High	High	1	3	TMT6plex [N-Term; N-Term; N-Term]
TRUE	4		Oxygen-dependent proline hydroxylation of Hypoxia-inducible Factor Alpha; Neddylation	High	Master Protein	NP_434688.1	Von Hippel-Lindau disease tumor suppressor [OS=Rattus norvegicus]	1.722	0.301334	126.5	73.5	33.12	22.32	0.002	3.656	7	1	1	1	185	21.2	6.54	3.01	1	cell differentiation;cell organization and biogenesis;cellular component movement;metabolic process;regulation of biological process;response to stimulus;transport	cytoplasm;cytosol;membrane;mitochondrion;nucleus	catalytic activity;protein binding	FALSE	Pf01847	24874	ENSRNOG00000010258.3	Vhl	HIF-1 signaling pathway; Renal cell carcinoma; Pathways in cancer; Ubiquitin mediated proteolysis	12	High	High	High	High	High	High	High	High	High	High	1	1	TMT6plex [N-Term]
TRUE	3			High	Master Protein	NP_001103076.1	F-box only protein 3 [OS=Rattus norvegicus]	1.719	0.301334	126.4	73.6	33.62	15.36	0	7.414	7	2	2	2	480	55.3	5	9.43	2	regulation of biological process	cytosol;nucleus	protein binding	FALSE	Pf00646, Pf04379, Pf06881, Pf09346, Pf12937	690634	ENSRNOG00000009549.4	Fbxo3		0	High	High	High	High	High	High	High	High	High	High	1	2	TMT6plex [N-Term; N-Term]
TRUE	4			High	Master Protein	XP_006237097.1	PREDICTED: plexin-D1 isoform X1 [OS=Rattus norvegicus]	1.693	0.301334	125.7	74.3	24.36	21.88	0	5.674	1	1	1	1	1937	212.9	7.4	5.96	1	cell organization and biogenesis;cellular component movement;regulation of biological process;response to stimulus	membrane	protein binding;receptor activity;signal transducer activity	FALSE	Pf01403, Pf01437, Pf01833, Pf08337	312652		Plxnd1		0	High	High	High	High	High	High	High	High	High	High	1	1	TMT6plex [N-Term]
TRUE	3		Neddylation	High	Master Protein	NP_476539.1	Kelch-like protein 41 [OS=Rattus norvegicus]	1.684	0.301334	125.5	74.5	28.5	15.59	0	187.292	41	22	65	22	606	68.2	5.17	263.12	22	cell differentiation;cell organization and biogenesis;metabolic process;regulation of biological process	cytoplasm;cytoskeleton;cytosol;endoplasmic reticulum;membrane;nucleus	catalytic activity;protein binding	FALSE	Pf00651, Pf01344, Pf07646, Pf07707, Pf13415, Pf13418, Pf13964	117537	ENSRNOG00000007461.3	Kbtbd10; Klhl41		3	High	High	High	High	High	High	High	High	High	High	1	21	TMT6plex [N-Term; N-Term; N-Term; N-Term; N-Term; N-Term; N-Term; N-Term; N-Term; N-Term; N-Term; N-Term; N-Term; N-Term; N-Term; N-Term; N-Term; N-Term; N-Term; N-Term; N-Term]
TRUE	17	Striated Muscle Contraction	RAF/MAP kinase cascade; Striated Muscle Contraction; Interleukin-20 family signaling; CREB phosphorylation through the activation of CaMKII; Platelet degranulation ; Ras activation uopn Ca2+ infux through NMDA receptor; Unblocking of NMDA receptor, glutamate binding and activation	High	Master Protein	NP_001163796.1	Alpha-actinin-2 [OS=Rattus norvegicus]	1.682	0.301334	125.4	74.6	26.08	10.77	0	86.242	23	19	29	18	894	103.8	5.45	96.57	19	cell organization and biogenesis;regulation of biological process;response to stimulus	cytoskeleton;membrane	metal ion binding;protein binding	FALSE	Pf00307, Pf00435, Pf08726, Pf11971, Pf13499, Pf13833	291245	ENSRNOG00000017833.7	Actn2	Regulation of actin cytoskeleton; Focal adhesion; Amoebiasis; Tight junction; Leukocyte transendothelial migration; Adherens junction; Systemic lupus erythematosus; Viral carcinogenesis; Arrhythmogenic right ventricular cardiomyopathy (ARVC)	33	High	High	High	High	High	High	High	High	High	High	1	19	TMT6plex [N-Term; N-Term; N-Term; N-Term; N-Term; N-Term; N-Term; N-Term; N-Term; N-Term; N-Term; N-Term; N-Term; N-Term; N-Term; N-Term; N-Term; N-Term; N-Term]
TRUE	14			High	Master Protein	XP_017454791.1	PREDICTED: actin-binding LIM protein 2 isoform X5 [OS=Rattus norvegicus]	1.676	0.301334	125.3	74.7	25.68	5.62	0.001	4.661	2	2	2	1	680	75	7.96	5.15	2	cell organization and biogenesis;metabolic process;regulation of biological process	cytoplasm;cytoskeleton	metal ion binding;protein binding	FALSE	Pf00412, Pf02209	360958		Ablim2		0	High	High	High	High	High	High	High	High	High	High	1	2	TMT6plex [N-Term; N-Term]
TRUE	15	Striated Muscle Contraction		High	Master Protein	NP_058935.2	myosin-6 [OS=Rattus norvegicus]	1.674	0.301334	125.2	74.8	27.61	16.5	0	456.355	35	59	163	1	1939	223.4	5.73	677.69	59	cell organization and biogenesis;cellular component movement;metabolic process;regulation of biological process;response to stimulus	cytoplasm;cytoskeleton;mitochondrion	catalytic activity;motor activity;nucleotide binding;protein binding;structural molecule activity	FALSE	Pf00038, Pf00063, Pf00769, Pf01576, Pf02736, Pf04111, Pf05483, Pf05557, Pf05911, Pf06160, Pf07888, Pf09726, Pf12128, Pf13514	29556		Myh6	Dilated cardiomyopathy; Cardiac muscle contraction; Tight junction; Hypertrophic cardiomyopathy (HCM); Adrenergic signaling in cardiomyocytes; Thyroid hormone signaling pathway; Viral myocarditis	8	High	High	High	High	High	High	High	High	High	High	1	59	TMT6plex [N-Term; N-Term; N-Term; N-Term; N-Term; N-Term; N-Term; N-Term; N-Term; N-Term; N-Term; N-Term; N-Term; N-Term; N-Term; N-Term; N-Term; N-Term; N-Term; N-Term; N-Term; N-Term; N-Term; N-Term; N-Term; N-Term; N-Term; N-Term; N-Term; N-Term; N-Term; N-Term; N-Term; N-Term; N-Term; N-Term; N-Term; N-Term; N-Term; N-Term; N-Term; N-Term; N-Term; N-Term; N-Term; N-Term; N-Term; N-Term; N-Ter…
TRUE	17			High	Master Protein	Q7TPJ0.1	RecName: Full=Translocon-associated protein subunit alpha; Short=TRAP-alpha; AltName: Full=Liver regeneration-related protein LRRG137; AltName: Full=Signal sequence receptor subunit alpha; Short=SSR-alpha; Flags: Precursor [OS=Rattus norvegicus]	1.641	0.301334	124.3	75.7	24.85	15.35	0	14.857	7	2	6	2	319	35.6	4.45	22.01	2	cell organization and biogenesis;transport	endoplasmic reticulum;membrane		FALSE	Pf03896	361233		Ssr1		0	High	High	High	High	High	High	High	High	High	High	1	2	TMT6plex [N-Term; N-Term]
TRUE	14			High	Master Protein	NP_001121759.1	O-phosphoseryl-tRNA(Sec) selenium transferase [OS=Rattus norvegicus]	1.633	0.301334	124	76	15.85	4.93	0	5.753	5	2	2	2	504	55.3	7.81	3.19	2	metabolic process;regulation of biological process	cytoplasm;nucleus	catalytic activity;RNA binding	FALSE	Pf01212, Pf05889	679383	ENSRNOG00000049244.2	LOC679383; Sepsecs	Selenocompound metabolism; Aminoacyl-tRNA biosynthesis	2	High	High	High	High	High	High	High	High	High	High	1	2	TMT6plex [N-Term; N-Term]
TRUE	19			High	Master Protein	XP_006255338.1	PREDICTED: UV excision repair protein RAD23 homolog A isoform X1 [OS=Rattus norvegicus]	1.624	0.301334	123.8	76.2	35.03	13.91	0	61.985	46	11	28	1	363	39.6	4.58	98.33	11	metabolic process;regulation of biological process;response to stimulus	cytoplasm;cytosol;nucleus	DNA binding;protein binding	FALSE	Pf00240, Pf00627, Pf09280, Pf11976	361381		Rad23a		0	High	High	High	High	High	High	High	High	High	High	1	11	TMT6plex [N-Term; N-Term; N-Term; N-Term; N-Term; N-Term; N-Term; N-Term; N-Term; N-Term; N-Term]
TRUE	20		mRNA Splicing - Major Pathway	High	Master Protein	NP_001257969.1	U1 small nuclear ribonucleoprotein C [OS=Rattus norvegicus]	1.611	0.301334	123.4	76.6	28.4	16.95	0.001	4.246	12	2	2	2	159	17.4	9.67	3.72	2	cell organization and biogenesis;metabolic process	nucleus;spliceosomal complex	metal ion binding;protein binding;RNA binding	FALSE	Pf06220	361808	ENSRNOG00000000493.7	Snrpc	Spliceosome	5	High	High	High	High	High	High	High	High	High	High	1	2	TMT6plex [N-Term; N-Term]
TRUE	19			High	Master Protein	NP_001178528.1	putative protein arginine N-methyltransferase 9 [OS=Rattus norvegicus]	1.609	0.301334	123.3	76.7	29.55	12.82	0	5.786	3	2	2	2	841	93.8	5.26	4.73	2	metabolic process	cytoplasm	catalytic activity;protein binding	FALSE	Pf02475, Pf06325, Pf08241, Pf12847, Pf13414, Pf13649, Pf13659	291947	ENSRNOG00000012928.7	Prmt10; Prmt9		0	High	High	High	High	High	High	High	High	High	High	1	2	TMT6plex [N-Term; N-Term]
TRUE	11	Complement and Coagulation Cascades; ACE Inhibitor Pathway		High	Master Protein	AAA41489.1	LMW T-kininogen I precursor [OS=Rattus norvegicus]	1.609	0.301334	123.3	76.7	30.84	15.15	0	247.324	54	19	107	2	430	47.7	6.74	460.24	19	cellular homeostasis;defense response;regulation of biological process;response to stimulus	extracellular	enzyme regulator activity;protein binding	FALSE	Pf00031	24903		Kng1; Kng2		2	High	High	High	High	High	High	High	High	High	High	1	19	TMT6plex [N-Term; N-Term; N-Term; N-Term; N-Term; N-Term; N-Term; N-Term; N-Term; N-Term; N-Term; N-Term; N-Term; N-Term; N-Term; N-Term; N-Term; N-Term; N-Term]
TRUE	7	Proximal Tubule Transporters	Ion channel transport; Transferrin endocytosis and recycling; Insulin receptor recycling; ROS, RNS production in phagocytes	High	Master Protein	NP_001011992.1	V-type proton ATPase subunit C 1 [OS=Rattus norvegicus]	1.608	0.301334	123.3	76.7	35.31	15.86	0	26.244	30	11	13	11	382	43.9	7.46	38.14	11	transport	cytoplasm;membrane	catalytic activity;transporter activity	FALSE	Pf03223	299971	ENSRNOG00000004846.5	Atp6v1c1	mTOR signaling pathway; Synaptic vesicle cycle; Metabolic pathways; Oxidative phosphorylation; Phagosome; Collecting duct acid secretion; Rheumatoid arthritis	19	High	High	High	High	High	High	High	High	High	High	1	11	TMT6plex [N-Term; N-Term; N-Term; N-Term; N-Term; N-Term; N-Term; N-Term; N-Term; N-Term; N-Term]
TRUE	3		Golgi Associated Vesicle Biogenesis	High	Master Protein	NP_001020885.1	Biogenesis of lysosome-related organelles complex 1 subunit 6 [OS=Rattus norvegicus]	1.592	0.301334	122.8	77.2	32.51	27.14	0.002	3.386	9	1	1	1	172	19.7	6.55	3.88	1	cell differentiation;cell organization and biogenesis;cellular component movement;coagulation;regulation of biological process;transport	cytoplasm;endosome;membrane	protein binding	FALSE	Pf14712	317630	ENSRNOG00000037160.3	Bloc1s6		5	High	High	High	High	High	High	High	High	High	High	1	1	TMT6plex [N-Term]
TRUE	10	mRNA processing		High	Master Protein	XP_213492.3	PREDICTED: 116 kDa U5 small nuclear ribonucleoprotein component isoform X1 [OS=Rattus norvegicus]	1.584	0.301334	122.6	77.4	42.7	17.93	0	14.62	4	3	15	2	972	109.4	5	41.08	3	response to stimulus	cytosol;membrane;nucleus;spliceosomal complex	catalytic activity;nucleotide binding;RNA binding	FALSE	Pf00009, Pf00679, Pf03144, Pf03764, Pf14492	287739		Eftud2	Spliceosome	2	High	High	High	High	High	High	High	High	High	High	1	3	TMT6plex [N-Term; N-Term; N-Term]
TRUE	5	Insulin Signaling		High	Master Protein	AAA41579.1	cyclase-associated protein [OS=Rattus norvegicus]	1.58	0.301334	122.5	77.5	14.4	6.74	0	40.144	25	10	11	9	474	51.5	7.52	41.79	10	cell organization and biogenesis;cellular component movement;regulation of biological process;response to stimulus;transport	cytoplasm;cytoskeleton;membrane	protein binding	FALSE	Pf01213, Pf08603	64185		Cap1		1	High	High	High	High	High	High	High	High	High	High	1	10	TMT6plex [N-Term; N-Term; N-Term; N-Term; N-Term; N-Term; N-Term; N-Term; N-Term; N-Term]
TRUE	6	Translation Factors		High	Master Protein	Q62818.1	RecName: Full=Translation initiation factor eIF-2B subunit beta; AltName: Full=eIF-2B GDP-GTP exchange factor subunit beta [OS=Rattus norvegicus]	1.576	0.301334	122.4	77.6	14.67	7.44	0	17.322	17	5	6	5	351	38.9	6.2	18.94	5	metabolic process;regulation of biological process;response to stimulus	cytoplasm	nucleotide binding;RNA binding	FALSE	Pf01008	84005		Eif2b2		1	High	High	High	High	High	High	High	High	High	High	1	5	TMT6plex [N-Term; N-Term; N-Term; N-Term; N-Term]
TRUE	12		RHO GTPases Activate WASPs and WAVEs; EPHB-mediated forward signaling; Regulation of actin dynamics for phagocytic cup formation	High	Master Protein	NP_062162.1	Actin-related protein 2/3 complex subunit 1B [OS=Rattus norvegicus]	1.548	0.301334	121.5	78.5	32.79	14.82	0	14.747	12	3	3	3	372	41	8.35	11.55	3	cell organization and biogenesis;regulation of biological process;response to stimulus	cytoplasm;cytoskeleton	protein binding;structural molecule activity	FALSE	Pf00400	54227	ENSRNOG00000000991.6	Arpc1b	Endocytosis; Regulation of actin cytoskeleton; Salmonella infection; Bacterial invasion of epithelial cells; Fc gamma R-mediated phagocytosis	17	High	High	High	High	High	High	High	High	High	High	1	3	TMT6plex [N-Term; N-Term; N-Term]
TRUE	8		Neutrophil degranulation	High	Master Protein	NP_001166825.1	Armadillo repeat-containing protein 8 [OS=Rattus norvegicus]	1.545	0.301334	121.4	78.6	30.86	15.94	0	12.137	5	3	3	3	673	75.4	6.73	12.27	3	transport		protein binding	FALSE	Pf01602	315949	ENSRNOG00000014521.5	Armc8		3	High	High	High	High	High	High	High	High	High	High	1	3	TMT6plex [N-Term; N-Term; N-Term]
TRUE	6	Myometrial Relaxation and Contraction Pathways; Calcium Regulation in the Cardiac Cell; G Protein Signaling Pathways	Signaling by GPCR; Regulation of PLK1 Activity at G2/M Transition; Hedgehog 'off' state; AURKA Activation by TPX2; Recruitment of mitotic centrosome proteins and complexes; DARPP-32 events; Loss of Nlp from mitotic centrosomes; Anchoring of the basal body to the plasma membrane; Vasopressin regulates renal water homeostasis via Aquaporins; PKA activation in glucagon signalling; Factors involved i…	High	Master Protein	NP_001025191.1	cAMP-dependent protein kinase type II-beta regulatory subunit [OS=Rattus norvegicus]	1.536	0.301334	121.1	78.9	20.71	15.93	0	52.729	17	6	14	4	416	46.1	4.98	60.1	6	metabolic process;regulation of biological process;response to stimulus	cytoplasm;membrane	catalytic activity;enzyme regulator activity;nucleotide binding;protein binding	FALSE	Pf00027, Pf02197	24679	ENSRNOG00000009079.6	Prkar2b	Insulin signaling pathway	44	High	High	High	High	High	High	High	High	High	High	1	6	TMT6plex [N-Term; N-Term; N-Term; N-Term; N-Term; N-Term]
TRUE	9		Purine catabolism	High	Master Protein	NP_598209.1	2'-deoxynucleoside 5'-phosphate N-hydrolase 1 [OS=Rattus norvegicus]	1.532	0.301334	121	79	22.1	9.21	0.002	3.578	10	2	3	2	163	17.8	5.05	6.84	2	cell differentiation;metabolic process;regulation of biological process	cytoplasm;nucleus	catalytic activity;protein binding	FALSE	Pf05014	171047	ENSRNOG00000018397.6	Dnph1; RGD620382		4	High	High	High	High	High	High	High	High	High	High	1	2	TMT6plex [N-Term; N-Term]
TRUE	20			High	Master Protein	XP_006256458.1	PREDICTED: heterogeneous nuclear ribonucleoprotein H3-like isoform X1 [OS=Rattus norvegicus]	1.529	0.301334	120.9	79.1	29.07	14.8	0	11.239	9	3	3	2	361	38.5	6.87	9.51	3				FALSE	Pf00076, Pf14259	100910795		LOC100910795		0	High	High	High	High	High	High	High	High	High	High	1	3	TMT6plex [N-Term; N-Term; N-Term]
TRUE	5	mRNA processing	mRNA Splicing - Major Pathway	High	Master Protein	NP_783193.2	heterogeneous nuclear ribonucleoprotein r [OS=Rattus norvegicus]	1.513	0.301334	120.4	79.6	15.2	8.72	0	17.371	9	6	12	2	632	70.8	8.13	29.77	6	regulation of biological process	cytoplasm;nucleus;spliceosomal complex	RNA binding	FALSE	Pf00076, Pf13893, Pf14259	319110	ENSRNOG00000011910.7	Hnrnpr		5	High	High	High	High	High	High	High	High	High	High	1	6	TMT6plex [N-Term; N-Term; N-Term; N-Term; N-Term; N-Term]
TRUE				High	Master Protein	AAD15021.1	unknown protein (mitochondrion) [OS=Rattus norvegicus]	1.512	0.301334	120.4	79.6	22.65	20.33	0	10.557	13	1	2	1	115	13	4.44	7.79	1	metabolic process		catalytic activity	FALSE	Pf00507					0	High	High	High	High	High	High	High	High	High	High	1	1	TMT6plex [N-Term]
TRUE	2		Serine biosynthesis	High	Master Protein	NP_113808.1	D-3-phosphoglycerate dehydrogenase [OS=Rattus norvegicus]	1.51	0.301334	120.3	79.7	28.63	20.34	0	7.228	4	2	2	2	533	56.5	6.71	6.08	2	cell differentiation;cell organization and biogenesis;metabolic process;regulation of biological process		catalytic activity;nucleotide binding	FALSE	Pf00389, Pf02826	58835	ENSRNOG00000019328.6	Phgdh	Glycine, serine and threonine metabolism; Biosynthesis of amino acids; Carbon metabolism; Metabolic pathways	8	High	High	High	High	High	High	High	High	High	High	1	2	TMT6plex [N-Term; N-Term]
TRUE	1			High	Master Protein	NP_001004446.1	Probable global transcription activator SNF2L2 [OS=Rattus norvegicus]	1.508	0.301334	120.3	79.7	25.92	10.94	0	16.104	2	2	3	2	1597	182	7.14	12.4	2	cell differentiation;cell organization and biogenesis;metabolic process;regulation of biological process	cytoskeleton;nucleus	catalytic activity;DNA binding;nucleotide binding;protein binding	FALSE	Pf00176, Pf00270, Pf00271, Pf00439, Pf07529, Pf07533, Pf08880, Pf11496, Pf14619	361745		Smarca2		0	High	High	High	High	High	High	High	High	High	High	1	2	TMT6plex [N-Term; N-Term]
TRUE	8			High	Master Protein	NP_037071.1	pro-cathepsin H precursor [OS=Rattus norvegicus]	1.507	0.301334	120.2	79.8	15.84	16.39	0	10.456	7	2	2	2	333	37.1	8.41	8.98	2	cell death;metabolic process;regulation of biological process;response to stimulus	cytosol;vacuole	catalytic activity;enzyme regulator activity;protein binding;receptor activity;signal transducer activity	FALSE	Pf00112, Pf08246	25425		Ctsh	Apoptosis; Lysosome	2	High	High	High	High	High	High	High	High	High	High	1	2	TMT6plex [N-Term; N-Term]
TRUE	1			High	Master Protein	XP_017444419.1	PREDICTED: tight junction protein ZO-1 isoform X1 [OS=Rattus norvegicus]	1.507	0.301334	120.2	79.8	16.01	12.35	0	37.049	5	8	9	8	1987	222.9	6.65	35.28	8	cellular homeostasis;regulation of biological process;response to stimulus	cytoplasm;cytosol;membrane;nucleus	protein binding	FALSE	Pf00595, Pf00619, Pf00625, Pf00791, Pf07653, Pf13180	292994		Tjp1		0	High	High	High	High	High	High	High	High	High	High	1	8	TMT6plex [N-Term; N-Term; N-Term; N-Term; N-Term; N-Term; N-Term; N-Term]
TRUE	17	Blood Clotting Cascade; Complement and Coagulation Cascades	Intrinsic Pathway of Fibrin Clot Formation	High	Master Protein	D3ZTE0.1	RecName: Full=Coagulation factor XII; AltName: Full=Hageman factor; Short=HAF; Contains: RecName: Full=Coagulation factor XIIa heavy chain; Contains: RecName: Full=Coagulation factor XIIa light chain; Flags: Precursor [OS=Rattus norvegicus]	1.502	0.301334	120	80	15.81	13.86	0	14.683	8	5	5	5	595	65.8	7.46	19.69	5	coagulation;defense response;metabolic process;regulation of biological process;response to stimulus	extracellular	catalytic activity;metal ion binding;protein binding	FALSE	Pf00008, Pf00039, Pf00040, Pf00051, Pf00089, Pf13365	306761	ENSRNOG00000015139.7	F12	Complement and coagulation cascades	6	High	High	High	High	High	High	High	High	High	High	1	5	TMT6plex [N-Term; N-Term; N-Term; N-Term; N-Term]
TRUE	18			High	Master Protein	XP_017443333.1	PREDICTED: desmoglein-1 isoform X2 [OS=Rattus norvegicus]	1.501	0.301334	120	80	30.56	10.79	0.002	3.863	1	1	1	1	1037	112.3	4.91	3.4	1	regulation of biological process;response to stimulus	membrane	metal ion binding;protein binding	FALSE	Pf00028, Pf01049	291755		Dsg1; Dsg1b	Staphylococcus aureus infection	1	High	High	High	High	High	High	High	High	High	High	1	1	TMT6plex [N-Term]
TRUE	6			High	Master Protein	P58200.2	RecName: Full=Vesicle transport through interaction with t-SNAREs homolog 1B; AltName: Full=Vesicle transport v-SNARE protein Vti1-like 1; AltName: Full=Vti1-rp1 [OS=Rattus norvegicus]	1.498	0.301334	119.9	80.1	23.96	12.13	0	17.666	21	3	4	3	232	26.7	9.06	20.79	3	cell organization and biogenesis;regulation of biological process;transport	cytosol;endosome;Golgi;membrane;vacuole	protein binding	FALSE	Pf03908, Pf05008, Pf12352	100359512		RGD1560475; LOC100359512; Vti1b		0	High	High	High	High	High	High	High	High	High	High	1	3	TMT6plex [N-Term; N-Term; N-Term]
TRUE	19	Focal Adhesion; Integrin-mediated cell adhesion; Signaling of Hepatocyte Growth Factor Receptor	Basigin interactions; MET interacts with TNS proteins; Syndecan interactions; Molecules associated with elastic fibres; ECM proteoglycans; Laminin interactions; Localization of the PINCH-ILK-PARVIN complex to focal adhesions; Immunoregulatory interactions between a Lymphoid and a non-Lymphoid cell; Signal transduction by L1; MET activates PTK2 signaling; Integrin cell surface interactions; Fibron…	High	Master Protein	NP_058718.2	integrin beta-1 precursor [OS=Rattus norvegicus]	0.647	0.301334	78.6	121.4	17.25	9.44	0	88.661	28	16	30	1	798	88.3	6.01	102.86	16	cell communication;cell differentiation;cell growth;cell organization and biogenesis;cellular component movement;cellular homeostasis;metabolic process;regulation of biological process;response to stimulus;transport	cell surface;cytoplasm;endosome;membrane	metal ion binding;protein binding;receptor activity	FALSE	Pf00362, Pf07965, Pf08725	24511	ENSRNOG00000010966.6	Itgb1	Pertussis; Arrhythmogenic right ventricular cardiomyopathy (ARVC); Pathways in cancer; Leishmaniasis; Focal adhesion; Cell adhesion molecules (CAMs); Leukocyte transendothelial migration; Bacterial invasion of epithelial cells; ECM-receptor interaction; Phagosome; Small cell lung cancer; Proteoglycans in cancer; Regulation of actin cytoskeleton; Platelet activation; Rap1 signaling pathway; Hypert…	52	High	High	High	High	High	High	High	High	High	High	1	16	TMT6plex [N-Term; N-Term; N-Term; N-Term; N-Term; N-Term; N-Term; N-Term; N-Term; N-Term; N-Term; N-Term; N-Term; N-Term; N-Term; N-Term]
TRUE	1			High	Master Protein	XP_017445118.1	PREDICTED: phospholemman isoform X1 [OS=Rattus norvegicus]	0.636	0.301334	77.8	122.2	28.78	16.14	0	4.95	9	1	1	1	132	14.8	8.75	4.16	1	cellular homeostasis;regulation of biological process;transport	membrane	protein binding;transporter activity	FALSE	Pf02038	58971		Fxyd1		0	High	High	High	High	High	High	High	High	High	High	1	1	TMT6plex [N-Term]
TRUE				High	Master Protein	EDM05689.1	rCG34286, isoform CRA_b [OS=Rattus norvegicus]	0.624	0.301334	76.9	123.1	15.33	36.1	0	103.646	80	10	72	1	118	13.4	7.28	307.58	10	metabolic process		catalytic activity	FALSE	Pf00334					0	High	High	High	High	High	High	High	High	High	High	1	8	TMT6plex [N-Term; N-Term; N-Term; N-Term; N-Term; N-Term; N-Term; N-Term]
TRUE	1	Adipogenesis		High	Master Protein	EDM08449.1	similar to myocyte enhancer factor 2C, isoform CRA_d, partial [OS=Rattus norvegicus]	0.563	0.301334	72.1	127.9	54.61	42.95	0.006	2.612	6	1	3	1	128	15.2	7.88	4.11	1	cell death;cell organization and biogenesis;cellular homeostasis;metabolic process;regulation of biological process;response to stimulus	cytosol;nucleus	DNA binding;protein binding	FALSE	Pf00319, Pf12347	309957		Mef2a		1	High	High	High	High	High	High	High	High	High	High	1	1	TMT6plex [N-Term]
