# Supplementary material for: Proteomes of aging and omega-3 supplementation in rat soleus skeletal muscle
Source: PLoS One. 2025 May 27;20(5):e0323602. doi: 10.1371/journal.pone.0323602 (PMC12111612; doi:10.1371/journal.pone.0323602)
Supplement: S8 File — (XLSX) [file pone.0323602.s013.xlsx]

## Sheet: Proteins
Checked	Chromosome	WikiPathways	Reactome Pathways	Protein FDR Confidence: Combined	Master	Accession	Description	Abundance Ratio: (control) / (o3)	Abundance Ratio Adj. P-Value: (control) / (o3)	Abundances (Grouped): control	Abundances (Grouped): o3	Abundances (Grouped) CV [%]: control	Abundances (Grouped) CV [%]: o3	Exp. q-value: Combined	Sum PEP Score	Coverage [%]	# Peptides	# PSMs	# Unique Peptides	# AAs	MW [kDa]	calc. pI	Score Sequest HT: Sequest HT	# Peptides (by Search Engine): Sequest HT	Biological Process	Cellular Component	Molecular Function	Contaminant	Pfam IDs	Entrez Gene ID	Ensembl Gene ID	Gene Symbol	KEGG Pathways	# Protein Pathway Groups	Found in Sample: [S6] F1: 129N, Sample, 6, control	Found in Sample: [S7] F1: 129C, Sample, 7, control	Found in Sample: [S8] F1: 130N, Sample, 8, control	Found in Sample: [S9] F1: 130C, Sample, 9, control	Found in Sample: [S10] F1: 131, Sample, 10, control	Found in Sample: [S1] F1: 126, Sample, 1, o3	Found in Sample: [S2] F1: 127N, Sample, 2, o3	Found in Sample: [S3] F1: 127C, Sample, 3, o3	Found in Sample: [S4] F1: 128N, Sample, 4, o3	Found in Sample: [S5] F1: 128C, Sample, 5, o3	# Protein Groups	TMT6plex (N-term) Count	TMT6plex (N-term) Positions	Modifications
TRUE				High	Master Protein	sp		2.472	0.271455	142.4	57.6	35.87	22.18	0	49.088	22	9	21	1	404	46.2	4.84	69.02	9				TRUE						0	High	High	High	High	High	High	High	High	High	High	1	9	TMT6plex [N-Term; N-Term; N-Term; N-Term; N-Term; N-Term; N-Term; N-Term; N-Term]
TRUE				High	Master Protein	sp		2.394	0.30592	141.1	58.9	27.17	49.46	0	19.66	11	7	17	1	502	55.2	6.46	46.58	7				TRUE						0	High	High	High	High	High	High	High	High	High	High	1	7	TMT6plex [N-Term; N-Term; N-Term; N-Term; N-Term; N-Term; N-Term]
TRUE				High	Master Protein	sp		2.307	0.000272765	139.5	60.5	6.3	4.93	0	127.547	32	5	76	5	231	24.4	7.18	293.15	5				TRUE						0	High	High	High	High	High	High	High	High	High	High	1	5	TMT6plex [N-Term; N-Term; N-Term; N-Term; N-Term]
TRUE	20	Hypothetical Network for Drug Addiction		High	Master Protein	AAH99794.1	Ppa1 protein, partial [OS=Rattus norvegicus]	2.285	0.285807	139.1	60.9	38.7	22.6	0.001	4.883	9	2	2	2	331	37.7	6.84	5.84	2	metabolic process	cytoplasm	catalytic activity;metal ion binding	FALSE	Pf00719	294504		Ppa1	Oxidative phosphorylation	2	High	High	High	High	High	High	High	High	High	High	1	2	TMT6plex [N-Term; N-Term]
TRUE	10		Formation of the cornified envelope	High	Master Protein	NP_001008758.1	keratin, type I cuticular Ha4 [OS=Rattus norvegicus]	2.092	0.341825	135.3	64.7	29.1	40.97	0	80.335	37	13	22	2	391	44.3	4.79	79.45	13			structural molecule activity	FALSE	Pf00038, Pf13514	303528	ENSRNOG00000051302.2	Krt34		3	High	High	High	High	High	High	High	High	High	High	1	13	TMT6plex [N-Term; N-Term; N-Term; N-Term; N-Term; N-Term; N-Term; N-Term; N-Term; N-Term; N-Term; N-Term; N-Term]
TRUE	1	Striated Muscle Contraction	Striated Muscle Contraction	High	Master Protein	NP_596915.1	Alpha-actinin-3 [OS=Rattus norvegicus]	1.722	0.16133	126.5	73.5	16.3	7.52	0	386.737	51	42	240	25	900	102.9	5.45	912.87	42	cell differentiation;cell organization and biogenesis;regulation of biological process;response to stimulus		metal ion binding;protein binding	FALSE	Pf00307, Pf00435, Pf08726, Pf11971, Pf13499, Pf13514	171009	ENSRNOG00000019745.5	Actn3	Regulation of actin cytoskeleton; Focal adhesion; Amoebiasis; Tight junction; Leukocyte transendothelial migration; Adherens junction; Systemic lupus erythematosus; Viral carcinogenesis; Arrhythmogenic right ventricular cardiomyopathy (ARVC)	12	High	High	High	High	High	High	High	High	High	High	1	39	TMT6plex [N-Term; N-Term; N-Term; N-Term; N-Term; N-Term; N-Term; N-Term; N-Term; N-Term; N-Term; N-Term; N-Term; N-Term; N-Term; N-Term; N-Term; N-Term; N-Term; N-Term; N-Term; N-Term; N-Term; N-Term; N-Term; N-Term; N-Term; N-Term; N-Term; N-Term; N-Term; N-Term; N-Term; N-Term; N-Term; N-Term; N-Term; N-Term; N-Term]
TRUE	3	Focal Adhesion; Inflammatory Response Pathway; TGF Beta Signaling Pathway		High	Master Protein	NP_001013080.1	thrombospondin-1 precursor [OS=Rattus norvegicus]	1.706	0.285807	126.1	73.9	42.96	31.06	0.001	5.195	2	3	3	3	1170	129.6	4.97	5.04	3	cell organization and biogenesis;cellular component movement;defense response;metabolic process;regulation of biological process;response to stimulus	cell surface;cytoplasm;endoplasmic reticulum;extracellular	metal ion binding;protein binding	FALSE	Pf00090, Pf00093, Pf02210, Pf02412, Pf05735, Pf12947, Pf14828	445442		Thbs1	Rap1 signaling pathway; p53 signaling pathway; TGF-beta signaling pathway; Malaria; Proteoglycans in cancer; PI3K-Akt signaling pathway; Focal adhesion; Phagosome; ECM-receptor interaction; MicroRNAs in cancer; Bladder cancer	14	High	High	High	High	High	High	High	High	High	High	1	3	TMT6plex [N-Term; N-Term; N-Term]
TRUE				High	Master Protein	AAD15021.1	unknown protein (mitochondrion) [OS=Rattus norvegicus]	1.647	0.30592	124.5	75.5	32.28	15.43	0	10.95	13	1	3	1	115	13	4.44	11.97	1	metabolic process		catalytic activity	FALSE	Pf00507					0	High	High	High	High	High	High	High	High	High	High	1	1	TMT6plex [N-Term]
TRUE	10			High	Master Protein	NP_001128630.1	Myosin, heavy polypeptide 1, skeletal muscle, adult [OS=Rattus norvegicus]	1.632	0.218686	124	76	19.66	19.86	0	2936.41	68	178	2643	19	1942	223.1	5.74	10787.6	178	metabolic process		catalytic activity;motor activity;nucleotide binding;protein binding;structural molecule activity	FALSE	Pf00038, Pf00063, Pf01576, Pf02736, Pf04111, Pf05622, Pf07888, Pf09726, Pf12128	287408		Myh1	Tight junction	1	High	High	High	High	High	High	High	High	High	High	1	141	TMT6plex [N-Term; N-Term; N-Term; N-Term; N-Term; N-Term; N-Term; N-Term; N-Term; N-Term; N-Term; N-Term; N-Term; N-Term; N-Term; N-Term; N-Term; N-Term; N-Term; N-Term; N-Term; N-Term; N-Term; N-Term; N-Term; N-Term; N-Term; N-Term; N-Term; N-Term; N-Term; N-Term; N-Term; N-Term; N-Term; N-Term; N-Term; N-Term; N-Term; N-Term; N-Term; N-Term; N-Term; N-Term; N-Term; N-Term; N-Term; N-Term; N-Ter…
TRUE	1		mRNA Splicing - Major Pathway	High	Master Protein	NP_001099689.1	U4/U6 small nuclear ribonucleoprotein Prp31 [OS=Rattus norvegicus]	1.625	0.352656	123.8	76.2	81.74	37.51	0.007	2.946	4	2	2	2	499	55.4	5.78	4.29	2	cell organization and biogenesis;metabolic process	nucleus;spliceosomal complex	RNA binding	FALSE	Pf01798, Pf08060, Pf09785	292536	ENSRNOG00000061039.1	Prpf31	Spliceosome	5	High	High	High	High	High	High	High	High	High	High	1	2	TMT6plex [N-Term; N-Term]
TRUE	1	Oxidative phosphorylation; Electron Transport Chain	Complex I biogenesis	High	Master Protein	NP_001099830.1	NADH dehydrogenase [ubiquinone] 1 beta subcomplex subunit 8, mitochondrial [OS=Rattus norvegicus]	1.616	0.280715	123.5	76.5	27.03	30.44	0.001	5.587	17	2	3	2	186	21.9	6.05	11.87	2	cell organization and biogenesis;metabolic process;transport	endoplasmic reticulum;membrane;mitochondrion	catalytic activity	FALSE	Pf05821	293991	ENSRNOG00000014078.7	Ndufb8	Oxidative phosphorylation; Non-alcoholic fatty liver disease (NAFLD); Metabolic pathways; Alzheimer's disease; Huntington's disease; Parkinson's disease	13	High	High	High	High	High	High	High	High	High	High	1	2	TMT6plex [N-Term; N-Term]
TRUE	1			High	Master Protein	NP_001128450.1	Lysophospholipid acyltransferase 7 [OS=Rattus norvegicus]	1.499	0.323382	120	80	23.09	20.58	0.001	5.318	3	1	1	1	473	53.3	8.56	5.42	1	metabolic process	membrane	catalytic activity	FALSE	Pf03062	308309		Mboat7	Glycerophospholipid metabolism	1	High	High	High	High	High	High	High	High	High	High	1	1	TMT6plex [N-Term]
TRUE	1			High	Master Protein	XP_008772975.1	PREDICTED: nucleoside diphosphate-linked moiety X motif 8 isoform X1 [OS=Rattus norvegicus]	0.669	0.262695	80.2	119.8	11.84	22.26	0.002	4.514	12	2	2	2	225	24.6	7.03	6.12	2		mitochondrion	catalytic activity	FALSE	Pf00293	361692		Nudt8		0	High	High	High	High	High	High	High	High	High	High	1	2	TMT6plex [N-Term; N-Term]
TRUE	15		Neutrophil degranulation	High	Master Protein	P08699.4	RecName: Full=Galectin-3; Short=Gal-3; AltName: Full=35 kDa lectin; AltName: Full=Carbohydrate-binding protein 35; Short=CBP 35; AltName: Full=Galactose-specific lectin 3; AltName: Full=IgE-binding protein; AltName: Full=Laminin-binding protein; AltName: Full=Lectin L-29; AltName: Full=Mac-2 antigen [OS=Rattus norvegicus]	0.668	0.26303	80.1	119.9	20.18	12.2	0	22.801	16	5	9	5	262	27.2	8.57	33.72	5	cell differentiation;cell organization and biogenesis;cellular component movement;defense response;metabolic process;regulation of biological process;response to stimulus	cell surface;cytoplasm;extracellular;membrane;nucleus;spliceosomal complex	protein binding;receptor activity;RNA binding;signal transducer activity	FALSE	Pf00337	83781	ENSRNOG00000010645.5	Lgals3		3	High	High	High	High	High	High	High	High	High	High	1	5	TMT6plex [N-Term; N-Term; N-Term; N-Term; N-Term]
TRUE	9			High	Master Protein	NP_001129068.1	Arf-GAP domain and FG repeat-containing protein 1 [OS=Rattus norvegicus]	0.667	0.2789	80	120	24.8	18.51	0.004	4.09	3	2	2	2	561	58.1	8.63	5.43	2	cell differentiation;cell organization and biogenesis;development;regulation of biological process;transport	nucleus	DNA binding;enzyme regulator activity;metal ion binding	FALSE	Pf01412	363266		Agfg1	Influenza A	1	High	High	High	High	High	High	High	High	High	High	1	2	TMT6plex [N-Term; N-Term]
TRUE	17			High	Master Protein	XP_001069890.2	PREDICTED: inter-alpha-trypsin inhibitor heavy chain H5 isoform X3 [OS=Rattus norvegicus]	0.666	0.30592	79.9	120.1	25.01	17.79	0.002	4.238	1	1	1	1	953	106.5	8.28	4.53	1	metabolic process		enzyme regulator activity	FALSE	Pf00092, Pf06668, Pf08487, Pf10138, Pf13519, Pf13768	684327		LOC684327		0	High	High	High	High	High	High	High	High	High	High	1	1	TMT6plex [N-Term]
TRUE	9	Translation Factors		High	Master Protein	NP_001103611.1	Eukaryotic translation initiation factor 5B [OS=Rattus norvegicus]	0.665	0.30592	79.9	120.1	25.88	13.13	0	14.866	4	5	6	5	1216	137.6	5.57	17.11	5	metabolic process;regulation of biological process	cytoplasm;nucleus	catalytic activity;metal ion binding;nucleotide binding;protein binding;RNA binding	FALSE	Pf00009, Pf01926, Pf03144, Pf11987, Pf14578	308306		Eif5b	RNA transport	2	High	High	High	High	High	High	High	High	High	High	1	5	TMT6plex [N-Term; N-Term; N-Term; N-Term; N-Term]
TRUE	8			High	Master Protein	EDL78361.1	Ubiquitin-Like 5 Protein, isoform CRA_b [OS=Rattus norvegicus]	0.663	0.335137	79.7	120.3	25.2	11.65	0.009	2.749	12	1	1	1	75	8.5	9.79	2.95	1	metabolic process	cytoplasm;nucleus		FALSE		500954		Ubl5		0	High	High	High	High	High	High	High	High	High	High	1	1	TMT6plex [N-Term]
TRUE	8		Collagen biosynthesis and modifying enzymes	High	Master Protein	P24368.3	RecName: Full=Peptidyl-prolyl cis-trans isomerase B; Short=PPIase B; AltName: Full=CYP-S1; AltName: Full=Cyclophilin B; AltName: Full=Rotamase B; AltName: Full=S-cyclophilin; Short=SCYLP; Flags: Precursor [OS=Rattus norvegicus]	0.659	0.333587	79.4	120.6	21.57	10.99	0	45.139	52	11	20	10	216	23.8	9.5	54.56	11	metabolic process;regulation of biological process;transport	endoplasmic reticulum;membrane;nucleus;organelle lumen	catalytic activity;protein binding;RNA binding	FALSE	Pf00160	64367	ENSRNOG00000016781.7	Ppib		3	High	High	High	High	High	High	High	High	High	High	1	11	TMT6plex [N-Term; N-Term; N-Term; N-Term; N-Term; N-Term; N-Term; N-Term; N-Term; N-Term; N-Term]
TRUE	15		Metabolism of Angiotensinogen to Angiotensins; Activation of Matrix Metalloproteinases; Signaling by SCF-KIT	High	Master Protein	NP_037224.1	chymase precursor [OS=Rattus norvegicus]	0.659	0.295035	79.4	120.6	19.03	12.89	0	63.403	53	11	26	11	247	27.6	9.38	94.56	11	cell organization and biogenesis;cellular homeostasis;metabolic process;regulation of biological process;response to stimulus	extracellular	catalytic activity	FALSE	Pf00089	25627	ENSRNOG00000020563.6	Cma1	Renin-angiotensin system	10	High	High	High	High	High	High	High	High	High	High	1	11	TMT6plex [N-Term; N-Term; N-Term; N-Term; N-Term; N-Term; N-Term; N-Term; N-Term; N-Term; N-Term]
TRUE	20	Focal Adhesion		High	Master Protein	NP_001094211.1	collagen alpha-2(VI) chain precursor [OS=Rattus norvegicus]	0.657	0.292615	79.3	120.7	16.91	17.15	0	122.745	24	21	55	21	1027	109.6	6.61	190.18	21	cell organization and biogenesis;response to stimulus	extracellular;membrane		FALSE	Pf00092, Pf01391, Pf13519	361821	ENSRNOG00000001254.6	Col6a2	Protein digestion and absorption; Focal adhesion; PI3K-Akt signaling pathway; ECM-receptor interaction	5	High	High	High	High	High	High	High	High	High	High	1	21	TMT6plex [N-Term; N-Term; N-Term; N-Term; N-Term; N-Term; N-Term; N-Term; N-Term; N-Term; N-Term; N-Term; N-Term; N-Term; N-Term; N-Term; N-Term; N-Term; N-Term; N-Term; N-Term]
TRUE	7			High	Master Protein	AAD44358.1	RNA-binding protein SiahBP, partial [OS=Rattus norvegicus]	0.655	0.348014	79.2	120.8	38.43	11.49	0	12.427	9	3	4	3	565	60.3	5.62	17.64	3	cell death;metabolic process;regulation of biological process	nucleus	DNA binding;protein binding;RNA binding	FALSE	Pf00076, Pf13893, Pf14259	84401		Puf60		0	High	High	High	High	High	High	High	High	High	High	1	3	TMT6plex [N-Term; N-Term; N-Term]
TRUE	5	Striated Muscle Contraction		High	Master Protein	XP_008761902.1	PREDICTED: tropomyosin beta chain isoform X1 [OS=Rattus norvegicus]	0.651	0.182887	78.9	121.1	18.12	10.1	0	593.572	84	52	1014	7	284	32.8	4.68	3330.42	52	cell organization and biogenesis;regulation of biological process	cytoskeleton	protein binding;structural molecule activity	FALSE	Pf00261, Pf12718	500450		Tpm2		1	High	High	High	High	High	High	High	High	High	High	1	32	TMT6plex [N-Term; N-Term; N-Term; N-Term; N-Term; N-Term; N-Term; N-Term; N-Term; N-Term; N-Term; N-Term; N-Term; N-Term; N-Term; N-Term; N-Term; N-Term; N-Term; N-Term; N-Term; N-Term; N-Term; N-Term; N-Term; N-Term; N-Term; N-Term; N-Term; N-Term; N-Term; N-Term]
TRUE	14			High	Master Protein	XP_006250724.1	PREDICTED: heterogeneous nuclear ribonucleoprotein D-like isoform X1 [OS=Rattus norvegicus]	0.647	0.344967	78.6	121.4	20.79	10.17	0	30.105	15	5	9	4	419	46.3	9.52	35.52	5	metabolic process;regulation of biological process	cytoplasm;nucleus	DNA binding;RNA binding	FALSE	Pf00076, Pf08777, Pf13893, Pf14259	305178	ENSRNOG00000002270.7	Hnrnpdl; Hnrpdl		0	High	High	High	High	High	High	High	High	High	High	1	4	TMT6plex [N-Term; N-Term; N-Term; N-Term]
TRUE	7		Formation of the cornified envelope	High	Master Protein	EDL86887.1	Type II keratin Kb22 [OS=Rattus norvegicus]	0.642	0.348014	78.2	121.8	38.67	28.54	0	11.117	5	4	7	2	516	57	5.88	21.03	4			structural molecule activity	TRUE	Pf00038, Pf13166	366991	ENSRNOG00000033403.3	Krt82		3	High	High	High	High	High	High	High	High	High	High	1	3	TMT6plex [N-Term; N-Term; N-Term]
TRUE	5		Triglyceride catabolism	High	Master Protein	NP_077076.1	Fatty acid-binding protein, heart [OS=Rattus norvegicus]	0.641	0.16133	78.1	121.9	16.5	6.96	0	70.937	77	11	50	11	133	14.8	6.33	166.04	11	metabolic process;regulation of biological process;response to stimulus;transport	cytoplasm;cytosol;endoplasmic reticulum;mitochondrion	protein binding;transporter activity	FALSE	Pf00061, Pf14651	79131	ENSRNOG00000012879.5	Fabp3	PPAR signaling pathway	5	High	High	High	High	High	High	High	High	High	High	1	10	TMT6plex [N-Term; N-Term; N-Term; N-Term; N-Term; N-Term; N-Term; N-Term; N-Term; N-Term]
TRUE	17		mRNA Splicing - Major Pathway	High	Master Protein	NP_620798.1	probable ATP-dependent RNA helicase DDX46 [OS=Rattus norvegicus]	0.64	0.342515	78	122	25.92	9.75	0	6.453	2	3	3	3	1032	117.3	9.26	8.47	3	metabolic process;regulation of biological process	cytoplasm;membrane;nucleus	catalytic activity;nucleotide binding;RNA binding	FALSE	Pf00270, Pf00271	245957	ENSRNOG00000021637.6	Ddx46	Spliceosome	5	High	High	High	High	High	High	High	High	High	High	1	3	TMT6plex [N-Term; N-Term; N-Term]
TRUE				High	Master Protein	sp		0.638	0.280945	77.9	122.1	28.11	11.51	0	12.896	25	3	11	1	104	11.6	9.57	36.92	3				TRUE						0	High	High	High	High	High	High	High	High	High	High	1	3	TMT6plex [N-Term; N-Term; N-Term]
TRUE	1		Alpha-defensins	High	Master Protein	NP_001101011.1	GPI-linked NAD(P)(+)--arginine ADP-ribosyltransferase 1 precursor [OS=Rattus norvegicus]	0.634	0.229814	77.6	122.4	7.4	16.72	0.001	5.223	7	2	2	2	321	35.6	8.54	5.54	2	metabolic process	cell surface	catalytic activity	FALSE	Pf01129	308873	ENSRNOG00000020251.6	Art1		5	High	High	High	High	High	High	High	High	High	High	1	2	TMT6plex [N-Term; N-Term]
TRUE	17		Neutrophil degranulation	High	Master Protein	NP_001026812.1	Leukocyte elastase inhibitor A [OS=Rattus norvegicus]	0.634	0.348014	77.6	122.4	23.69	20.98	0	8.096	6	2	2	2	379	42.7	6.32	8.44	2	regulation of biological process	cytoplasm;extracellular;membrane	enzyme regulator activity	FALSE	Pf00079	291091	ENSRNOG00000016581.6	Serpinb1a	Amoebiasis	4	High	High	High	High	High	High	High	High	High	High	1	2	TMT6plex [N-Term; N-Term]
TRUE	9			High	Master Protein	AAI58818.1	Eif4e2 protein [OS=Rattus norvegicus]	0.632	0.26806	77.5	122.5	30.31	25.82	0.002	4.199	4	1	1	1	245	28.2	8.87	3.57	1	metabolic process;regulation of biological process	cytoplasm	protein binding;RNA binding	FALSE	Pf01652	363275		Eif4e2		0	High	High	High	High	High	High	High	High	High	High	1	1	TMT6plex [N-Term]
TRUE	6			High	Master Protein	AAH97958.1	Igh-6 protein, partial [OS=Rattus norvegicus]	0.63	0.302527	77.3	122.7	19.7	17.84	0	36.775	14	8	11	8	591	64.9	6.6	38.33	8	cell organization and biogenesis;defense response;metabolic process;regulation of biological process;response to stimulus		protein binding	FALSE	Pf07654, Pf07686	299357		Igh-6		0	High	High	High	High	High	High	High	High	High	High	1	8	TMT6plex [N-Term; N-Term; N-Term; N-Term; N-Term; N-Term; N-Term; N-Term]
TRUE	20			High	Master Protein	NP_077045.1	D-dopachrome decarboxylase [OS=Rattus norvegicus]	0.63	0.285807	77.3	122.7	28.18	6.07	0	16.773	39	4	6	4	118	13.1	6.54	16.63	4	defense response;metabolic process;regulation of biological process;response to stimulus	cytoplasm	catalytic activity;protein binding	FALSE	Pf01187	29318	ENSRNOG00000001239.6	Ddt		0	High	High	High	High	High	High	High	High	High	High	1	4	TMT6plex [N-Term; N-Term; N-Term; N-Term]
TRUE	10	Regulation of Actin Cytoskeleton; G13 Signaling Pathway		High	Master Protein	EDM05041.1	profilin 1, isoform CRA_c [OS=Rattus norvegicus]	0.623	0.16133	76.8	123.2	17.96	13.42	0	45.771	32	5	13	5	203	22	7.75	51.43	5	cell organization and biogenesis;regulation of biological process;response to stimulus	cytoplasm;cytoskeleton;membrane;nucleus	enzyme regulator activity;nucleotide binding;protein binding;RNA binding	FALSE	Pf00235	64303		Pfn1		2	High	High	High	High	High	High	High	High	High	High	1	5	TMT6plex [N-Term; N-Term; N-Term; N-Term; N-Term]
TRUE	7	mRNA processing	mRNA Splicing - Major Pathway	High	Master Protein	NP_001011986.1	splicing factor 3a subunit 2 [OS=Rattus norvegicus]	0.622	0.323382	76.7	123.3	22.38	1.1	0	7.45	5	2	2	2	471	49.9	9.64	6.93	2	cell organization and biogenesis;metabolic process;regulation of biological process	nucleus;spliceosomal complex	metal ion binding;RNA binding	FALSE	Pf12874	299620	ENSRNOG00000019349.3	Sf3a2	Spliceosome	6	High	High	High	High	High	High	High	High	High	High	1	2	TMT6plex [N-Term; N-Term]
TRUE	1	mRNA processing	mRNA Splicing - Major Pathway	High	Master Protein	NP_001012137.1	RNA-binding protein FUS [OS=Rattus norvegicus]	0.617	0.348014	76.3	123.7	34.65	20.24	0	11.569	8	3	3	2	518	52.6	9.36	12.54	3	regulation of biological process;response to stimulus	cytoplasm;nucleus	metal ion binding;protein binding;RNA binding	FALSE	Pf00076, Pf00641, Pf13893, Pf14259	317385	ENSRNOG00000023360.4	Fus	Transcriptional misregulation in cancer	6	High	High	High	High	High	High	High	High	High	High	1	3	TMT6plex [N-Term; N-Term; N-Term]
TRUE	2		Nicotinamide salvaging	High	Master Protein	XP_006232671.1	PREDICTED: NAD(P)H-hydrate epimerase isoform X1 [OS=Rattus norvegicus]	0.616	0.326375	76.3	123.7	29.82	14.29	0	5.762	4	1	2	1	282	30.9	6.89	5.21	1	cell organization and biogenesis;metabolic process	cytosol;extracellular;mitochondrion;nucleus	catalytic activity;metal ion binding;nucleotide binding;protein binding	FALSE	Pf03853	295229	ENSRNOG00000019201.3	Apoa1bp; Naxe		5	High	High	High	High	High	High	High	High	High	High	1	1	TMT6plex [N-Term]
TRUE	17			High	Master Protein	P51650.2	RecName: Full=Succinate-semialdehyde dehydrogenase, mitochondrial; AltName: Full=Aldehyde dehydrogenase family 5 member A1; AltName: Full=NAD(+)-dependent succinic semialdehyde dehydrogenase; Flags: Precursor [OS=Rattus norvegicus]	0.614	0.267893	76.1	123.9	20.31	12.65	0	10.672	6	3	3	3	523	56.1	8.09	10.62	3	cell organization and biogenesis;metabolic process	mitochondrion	catalytic activity;nucleotide binding	FALSE	Pf00171	291133		Aldh5a1		0	High	High	High	High	High	High	High	High	High	High	1	3	TMT6plex [N-Term; N-Term; N-Term]
TRUE	4			High	Master Protein	XP_006235925.1	PREDICTED: dnaJ homolog subfamily B member 6 isoform X1 [OS=Rattus norvegicus]	0.605	0.216375	75.4	124.6	20.36	12.18	0.001	5.35	5	2	2	1	364	39.3	7.75	6.7	2	cell differentiation;cell organization and biogenesis;metabolic process;regulation of biological process	cytoplasm;cytosol;membrane;nucleus	DNA binding;enzyme regulator activity;protein binding	FALSE	Pf00226	362293		Dnajb6		0	High	High	High	High	High	High	High	High	High	High	1	2	TMT6plex [N-Term; N-Term]
TRUE	4			High	Master Protein	BAA05907.1	RYB-a [OS=Rattus norvegicus]	0.6	0.307393	75	125	13.32	35.31	0	73.084	41	10	31	1	291	31.2	10.26	123.63	10	metabolic process;regulation of biological process;response to stimulus	cytoplasm;cytosol;nucleus	DNA binding;RNA binding	FALSE	Pf00313	83807		Csda; Ybx3		0	High	High	High	High	High	High	High	High	High	High	1	10	TMT6plex [N-Term; N-Term; N-Term; N-Term; N-Term; N-Term; N-Term; N-Term; N-Term; N-Term]
TRUE	4			High	Master Protein	XP_001068792.3	PREDICTED: chromatin target of PRMT1 protein isoform X1 [OS=Rattus norvegicus]	0.594	0.339468	74.5	125.5	35.47	13.3	0	19.627	20	3	4	3	249	26.6	12.23	16.22	3				FALSE	Pf13865	500378		Chtop; Chtopl1		0	High	High	High	High	High	High	High	High	High	High	1	3	TMT6plex [N-Term; N-Term; N-Term]
TRUE	9			High	Master Protein	XP_006227001.1	PREDICTED: collagen alpha-3(VI) chain isoform X10 [OS=Rattus norvegicus]	0.593	0.26303	74.4	125.6	19.23	17.07	0	694.906	38	91	226	2	3116	336.4	6.87	881.94	91	response to stimulus	extracellular;membrane	enzyme regulator activity;protein binding	FALSE	Pf00014, Pf00041, Pf00092, Pf01391, Pf13519	367313		Col6a3		0	High	High	High	High	High	High	High	High	High	High	1	89	TMT6plex [N-Term; N-Term; N-Term; N-Term; N-Term; N-Term; N-Term; N-Term; N-Term; N-Term; N-Term; N-Term; N-Term; N-Term; N-Term; N-Term; N-Term; N-Term; N-Term; N-Term; N-Term; N-Term; N-Term; N-Term; N-Term; N-Term; N-Term; N-Term; N-Term; N-Term; N-Term; N-Term; N-Term; N-Term; N-Term; N-Term; N-Term; N-Term; N-Term; N-Term; N-Term; N-Term; N-Term; N-Term; N-Term; N-Term; N-Term; N-Term; N-Ter…
TRUE	17			High	Master Protein	XP_006253657.1	PREDICTED: clathrin light chain B isoform X1 [OS=Rattus norvegicus]	0.592	0.209639	74.4	125.6	23.95	9.63	0	19.21	34	8	10	8	211	23.1	4.68	26.78	8	cell organization and biogenesis;transport	cytosol;membrane	protein binding;structural molecule activity;transporter activity	FALSE	Pf01086	116561		Cltb		0	High	High	High	High	High	High	High	High	High	High	1	8	TMT6plex [N-Term; N-Term; N-Term; N-Term; N-Term; N-Term; N-Term; N-Term]
TRUE	13		Mitochondrial Fatty Acid Beta-Oxidation	High	Master Protein	NP_114054.1	acyl-CoA-binding protein [OS=Rattus norvegicus]	0.584	0.26303	73.7	126.3	26.63	22.54	0	23.778	60	4	6	4	87	10	8.82	25.72	4	cell communication;cell proliferation;defense response;metabolic process;regulation of biological process;response to stimulus;transport	cytoplasm;endoplasmic reticulum;Golgi;membrane;mitochondrion;nucleus	protein binding	FALSE	Pf00887	25045	ENSRNOG00000046889.3	Dbi	PPAR signaling pathway	5	High	High	High	High	High	High	High	High	High	High	1	4	TMT6plex [N-Term; N-Term; N-Term; N-Term]
TRUE	X			High	Master Protein	EDL96116.1	small muscle protein, X-linked, isoform CRA_a [OS=Rattus norvegicus]	0.565	0.348014	72.2	127.8	37.94	8.65	0	58.048	80	5	31	1	66	7	9.7	130.46	5		cytoplasm;nucleus		FALSE	Pf15355	84416		Smpx		0	High	High	High	High	High	High	High	High	High	High	1	5	TMT6plex [N-Term; N-Term; N-Term; N-Term; N-Term]	Met-loss [N-Term]
TRUE				High	Master Protein	sp		0.544	0.229814	70.4	129.6	33.54	19.12	0	12.665	30	4	13	2	105	11.8	9.57	42.29	4				TRUE						0	High	High	High	High	High	High	High	High	High	High	1	4	TMT6plex [N-Term; N-Term; N-Term; N-Term]
TRUE	8	Proteasome Degradation	Nonhomologous End-Joining (NHEJ); G2/M DNA damage checkpoint; Recruitment and ATM-mediated phosphorylation of repair and signaling proteins at DNA double strand breaks	High	Master Protein	NP_001102761.1	H2A histone family, member X [OS=Rattus norvegicus]	0.5	0.303311	66.7	133.3	39.28	11.63	0	59.183	59	7	36	4	143	15.1	10.74	115.11	7	metabolic process;regulation of biological process;response to stimulus	chromosome;nucleus	DNA binding;protein binding	FALSE	Pf00125, Pf00808	500987	ENSRNOG00000010386.4	H2afx	Alcoholism; Systemic lupus erythematosus	12	High	High	High	High	High	High	High	High	High	High	1	7	TMT6plex [N-Term; N-Term; N-Term; N-Term; N-Term; N-Term; N-Term]
TRUE	8			High	Master Protein	EDL84181.1	rCG56631, isoform CRA_d [OS=Rattus norvegicus]	0.499	0.284438	66.6	133.4	33.89	5.13	0	7.491	2	2	2	2	1034	117.1	8.02	4.32	2	regulation of biological process	nucleus	DNA binding;RNA binding	FALSE	Pf00076, Pf02037, Pf13893, Pf14259		ENSRNOG00000054446.1			0	High	High	High	High	High	High	High	High	High	High	1	2	TMT6plex [N-Term; N-Term]
TRUE	X		Olfactory Signaling Pathway; GPCR downstream signalling	High	Master Protein	NP_001000491.1	OlfactOry receptOr Olr1767 [OS=Rattus norvegicus]	0.482	0.267893	65.1	134.9	33.01	24.18	0.004	3.688	3	1	3	1	307	33.9	8.28	8.79	1	regulation of biological process;response to stimulus	membrane	receptor activity;signal transducer activity	FALSE	Pf00001, Pf13853	302824	ENSRNOG00000029322.3	Olr1767	Olfactory transduction	5	High	High	High	High	High	High	High	High	High	High	1	1	TMT6plex [N-Term]	Met-loss [N-Term]
TRUE	10			High	Master Protein	AAI66769.1	Taf15 protein [OS=Rattus norvegicus]	0.463	0.280945	63.3	136.7	35.76	19.7	0	10.942	8	3	3	2	572	60	8.4	9.79	3	regulation of biological process	cytoplasm;nucleus	metal ion binding;RNA binding	FALSE	Pf00076, Pf00641, Pf13893, Pf14259	287571	ENSRNOG00000058393.1	Taf15		0	High	High	High	High	High	High	High	High	High	High	1	5	TMT6plex [N-Term; N-Term; N-Term; N-Term; N-Term]
TRUE	16			High	Master Protein	AAP78762.1	Ac1288 [OS=Rattus norvegicus]	0.415	0.197219	58.6	141.4	13.43	28.92	0	7.977	2	1	3	1	709	80.4	6.89	10.54	1	cell organization and biogenesis;cellular component movement;metabolic process;regulation of biological process;transport	cytoplasm;cytosol	catalytic activity;motor activity;protein binding;structural molecule activity	FALSE	Pf00038, Pf01576, Pf02463, Pf04111, Pf04156, Pf05557, Pf05622, Pf05667, Pf07926, Pf08317, Pf09726, Pf09787, Pf12128, Pf12718, Pf13166, Pf13851, Pf14662	306548	ENSRNOG00000014275.8	Hook3		0	High	High	High	High	High	High	High	High	High	High	1	1	TMT6plex [N-Term]
